# Supplementary material for: c-di-GMP is required for swarming in E. coli, producing colanic acid that acts as surfactant
Source: mBio. 2025 May 6;16(6):e00916-25. doi: 10.1128/mbio.00916-25 (PMC12153312; doi:10.1128/mbio.00916-25)
Supplement: Data set S1 — RNA sequencing data for E. coli genes in each sample. [file mbio.00916-25-s0001.xlsx]

## Sheet: RNA seq Swarm
1-4: replicates		P: Planktonic				S2h: Swarm 2h				S4h: Swarm 4h				S20h: Swarm 20h
Gene ID	gene_name	P1	P2	P3	P4	S2h_1	S2h_2	S2h_3	S2h_4	S4h_1	S4h_2	S4h_3	S4h_4	S20h_E1	S20h_E2	S20h_E3	S20h_E4	gene_description	tf_family
b1597	asr	18.6643	26.5946	25.1141	21.3912	8.7818	5.76537	5.22646	7.69483	81.3725	1271.67	185.086	150.823	39378.9	27838.9	34218	35720.4	periplasmic chaperone Asr && -	-
b1923	fliC	16410.1	14950	14640	12786.1	5022.93	7490.26	6082.48	5666.62	12315	8044.47	12012	12932.2	1173.06	1224.95	1261.62	894.138	flagellar filament structural protein && PF00669:Bacterial flagellin N-terminal helical region|PF08884:Flagellin D3 domain|PF00700:Bacterial flagellin C-terminal helical region	-
b0929	ompF	16214.8	15644.3	15622.5	13903.6	5173.67	5635.68	5605.28	5314.13	3319.45	2480.93	3350.38	3555.38	1509.6	1383.47	1447.71	1288.33	outer membrane porin F && PF00267:Gram-negative porin	Porin_1
b4493	gapC	293.984	295.864	311.392	313.721	188.282	149.14	162.258	171.974	652.911	906.249	651.977	576.912	2018.77	1754.03	1792.37	2365.55	- && PF02800:Glyceraldehyde 3-phosphate dehydrogenase, C-terminal domain	-
b3510	hdeA	350.379	318.392	333.054	341.334	32.5955	53.4984	54.0404	58.55	1776.36	3106.75	1591.25	1355.31	7811.88	7394.77	7927.67	9368.67	periplasmic acid stress chaperone HdeA && PF06411:HdeA/HdeB family	-
b3708	tnaA	13820.9	13762.6	12352.3	10602.9	1.91637	1.76137	2.6069	1.84709	1.03691	1.16155	0.843205	0.667794	0.415825	0.802234	1.21687	1.48177	tryptophanase && PF01212:Beta-eliminating lyase	Beta_elim_lyase
b1492	gadC	4.13983	3.1471	3.0524	2.7845	0.642419	1.85573	1.50202	1.08359	36.9218	81.6729	21.9984	19.524	944.931	790.925	828.17	1240.79	L-glutamate:4-aminobutyrate antiporter && PF13520:Amino acid permease	-
b0726	sucA	1119.75	1187.9	1030.44	1046.97	245.896	189.848	186.001	182.783	1154.52	879.367	1228.88	1189.59	535.728	744.188	628.043	626.968	subunit of E1(0) component of 2-oxoglutarate dehydrogenase && PF00676:Dehydrogenase E1 component|PF16870:2-oxoglutarate dehydrogenase C-terminal|PF16078:2-oxoglutarate dehydrogenase N-terminus|PF02779:Transketolase, pyrimidine binding domain	-
b0727	sucB	4066.9	4207.55	3804.2	3385.49	430.794	444.351	376.941	364.659	2364.84	1759.29	2270.72	2275.6	960.077	1262.63	1072.33	958.845	dihydrolipoyltranssuccinylase && PF00364:Biotin-requiring enzyme|PF02817:e3 binding domain|PF00198:2-oxoacid dehydrogenases acyltransferase (catalytic domain)	Biotin_lipoyl
b3509	hdeB	134.312	131.073	149.312	116.922	9.8072	18.5232	24.6938	20.3595	637.597	1146.34	592.242	443.261	2534.22	2221.4	2375.83	2871.73	periplasmic acid stress chaperone HdeB && PF06411:HdeA/HdeB family	-
b4117	adiA	6.78102	7.95712	7.76995	6.22884	2.93677	4.39876	4.27242	3.66929	16.2656	12.0647	8.15991	7.0878	16.875	18.5776	12.694	19.5304	arginine decarboxylase%2C degradative && PF03711:Orn/Lys/Arg decarboxylase, C-terminal domain|PF01276:Orn/Lys/Arg decarboxylase, major domain|PF03709:Orn/Lys/Arg decarboxylase, N-terminal domain	-
b3942	katG	2375.28	2423.92	2314.41	2193.49	112.769	129.304	145.45	141.943	203.646	208.756	190.839	192.563	198.267	198.726	237.507	227.573	catalase/hydroperoxidase HPI && PF00141:Peroxidase	-
b0728	sucC	2815.65	3190.74	2674.59	2649.86	322.365	255.241	261.551	252.032	1534.95	1258.84	1596.88	1593.7	719.184	987.386	872.064	818.957	succinyl-CoA synthetase subunit beta && PF00549:CoA-ligase|PF08442:ATP-grasp domain	-
b1598	ydgD	40.8375	46.8497	48.9737	49.824	41.4149	35.9767	35.9258	37.025	93.7763	150.25	96.7384	92.6862	891.666	755.299	725.989	877.647	putative serine protease YdgD && PF00089:Trypsin	Trypsin
b3236	mdh	3426.56	3213.88	3148.56	2645.25	402.479	433.137	397.786	396.537	1142.25	1247.3	1234.92	1153.91	1172.1	1017.74	1155.07	1000.43	malate dehydrogenase && PF02866:lactate/malate dehydrogenase, alpha/beta C-terminal domain|PF00056:lactate/malate dehydrogenase, NAD binding domain	-
b3403	pck	3404.3	3098.73	2972.55	2483.51	778.369	767.921	779.413	791.249	371.817	234.096	370.405	413.163	130.605	110.205	116.341	97.0304	phosphoenolpyruvate carboxykinase (ATP) && PF01293:Phosphoenolpyruvate carboxykinase	-
b1076	flgE	3217.73	3931.4	3471.74	4048.86	923.298	975.772	978.184	932.004	604.189	298.056	525.094	567.939	164.808	187.064	172.808	139.127	flagellar hook protein FlgE && PF06429:Flagellar basal body rod FlgEFG protein C-terminal|PF07559:Flagellar basal body protein FlaE|PF00460:Flagella basal body rod protein	-
b0729	sucD	3394.24	3588.05	3286.4	3110.83	313.607	287.906	260.942	243.51	1703.07	1359.8	1724.27	1786.54	768.835	995.303	912.626	815.157	succinyl-CoA synthetase subunit alpha && PF02629:CoA binding domain|PF00549:CoA-ligase	CoA_binding
b3006	exbB	262.761	246.411	255.816	259.211	775.308	861.663	935.713	1020.96	756.858	768.568	790.462	813.819	738.454	733.002	750.188	759.502	Ton complex subunit ExbB && PF01618:MotA/TolQ/ExbB proton channel family	-
b4355	tsr	1008.99	1108.36	1028.12	948.25	1015.21	1386.69	1245.09	1218.72	950.363	579.04	940.33	1102.87	119.54	112.062	117.795	90.1696	methyl-accepting chemotaxis protein Tsr && PF00672:HAMP domain|PF00015:Methyl-accepting chemotaxis protein (MCP) signalling domain|PF02203:Tar ligand binding domain homologue	HAMP
b1888	cheA	1136.37	1108.08	1063.17	943.252	371.1	502.718	447.92	431.738	652.969	469.646	657.873	709.524	75.4514	73.0506	84.6929	56.5923	chemotaxis protein CheA && PF01627:Hpt domain|PF02895:Signal transducing histidine kinase, homodimeric domain|PF01584:CheW-like domain|PF09078:CheY binding|PF02518:Histidine kinase-, DNA gyrase B-, and HSP90-like ATPase	Hpt
b4131	cadA	1701.77	1692.03	1676.63	1622	3.44538	5.55681	9.02221	5.97746	156.021	139.36	106.891	108.923	87.0604	33.7981	73.1323	50.3056	lysine decarboxylase 1 && PF03711:Orn/Lys/Arg decarboxylase, C-terminal domain|PF01276:Orn/Lys/Arg decarboxylase, major domain|PF03709:Orn/Lys/Arg decarboxylase, N-terminal domain	-
b1075	flgD	4107.45	4149.37	4167	4223.91	907.007	1128.28	1129.02	1062.11	626.81	299.475	612.429	656.793	160.061	159.504	158.961	134.989	flagellar biosynthesis%2C initiation of hook assembly && PF03963:Flagellar hook capping protein - N-terminal region|PF13861:FlgD Tudor-like domain|PF13860:FlgD Ig-like domain	-
b4240	treB	3218.07	2872.5	2717.05	1941.35	68.6982	101.603	103.512	106.846	19.6182	13.9849	14.358	22.0392	7.03921	5.95506	4.19059	4.42655	trehalose-specific PTS enzyme IIBC component && PF02378:Phosphotransferase system, EIIC|PF00367:phosphotransferase system, EIIB	-
b0411	tsx	2497.56	2302.45	2293.19	1888.73	907.313	1111.37	1137.91	1097.24	439.029	433.701	382.883	393.808	317.757	297.322	293.59	255.391	nucleoside-specific channel-forming protein Tsx && PF03502:Nucleoside-specific channel-forming protein, Tsx	-
b4239	treC	2390.08	2292.33	1973.45	1440.22	40.5189	60.8894	64.9223	55.5659	10.418	5.3272	11.3197	17.0488	2.63115	2.55679	2.73134	2.25248	trehalose-6-phosphate hydrolase && PF00128:Alpha amylase, catalytic domain|PF11941:Domain of unknown function (DUF3459)	-
b1082	flgK	936.834	919.94	917.617	943.346	603.217	671.204	636.279	566.657	584.762	373.261	580.43	633.027	75.0695	92.6535	86.9492	61.19	flagellar hook-filament junction protein 1 && PF06429:Flagellar basal body rod FlgEFG protein C-terminal	-
b2705	srlD	4472.95	4370.39	4364.32	3950.98	7.27416	7.30871	10.6482	9.75468	12.2356	9.5848	15.3074	10.0448	6.34102	4.36909	6.44317	5.08107	sorbitol-6-phosphate 2-dehydrogenase && PF00106:short chain dehydrogenase	adh_short
b4354	btsT	1401.72	1688.7	1347.79	1349.86	4.93148	9.02758	9.86769	9.17477	19.8807	13.7636	16.5414	18.5263	9.36181	14.451	10.8477	19.238	pyruvate:H(+) symporter && PF13722:5TM C-terminal transporter carbon starvation CstA|PF02554:Carbon starvation protein CstA	-
b2206	napA	1099.78	1216.81	1156.67	1340.3	3.4717	6.94834	7.42134	6.30995	6.34656	5.11035	6.09712	4.99712	4.02483	5.77179	4.35911	5.57754	periplasmic nitrate reductase subunit NapA && PF00384:Molybdopterin oxidoreductase|PF01568:Molydopterin dinucleotide binding domain|PF04879:Molybdopterin oxidoreductase Fe4S4 domain	-
b3116	tdcC	2878.75	2602.18	2147.13	1590.2	8.88969	10.031	8.83352	9.81784	8.54286	11.6745	6.90213	9.02596	7.07278	5.65966	6.41415	7.17597	threonine/serine:H(+) symporter && PF03222:Tryptophan/tyrosine permease family	-
b1938	fliF	1344.28	1311.2	1355.16	1187.7	434.494	538.852	500.36	508.361	139.393	65.6134	131.849	144.286	33.3623	30.6882	38.0831	21.922	flagellar basal-body MS-ring and collar protein && PF01514:Secretory protein of YscJ/FliF family|PF08345:Flagellar M-ring protein C-terminal	-
b1685	ydiH	118.929	107.421	124.034	80.9178	22.1889	27.3352	29.2966	7.54826	129.153	192.244	123.82	106.496	586.317	458.429	509.405	727.149	uncharacterized protein YdiH && -	-
b3114	tdcE	1105.77	1235.48	1116.84	1395.9	2.68724	2.87213	2.11108	1.55405	1.51945	1.62879	1.97696	1.35379	1.84724	1.52992	2.0647	2.03165	2-ketobutyrate formate-lyase/pyruvate formate-lyase 4 && PF01228:Glycine radical|PF02901:Pyruvate formate lyase-like	-
b1078	flgG	2005.33	2621.94	2193.62	2797.69	624.126	646.39	631.435	624.64	486.376	252.642	450.601	449.249	121.071	131.098	140.656	114.928	flagellar basal-body rod protein FlgG && PF06429:Flagellar basal body rod FlgEFG protein C-terminal|PF00460:Flagella basal body rod protein	-
b1083	flgL	1317.73	1267.27	1225.42	1145.8	592.415	734.448	658.034	607.137	902.663	610.16	909.001	969.243	118.132	101.754	117.025	79.1768	flagellar hook-filament junction protein 2 && PF00669:Bacterial flagellin N-terminal helical region	-
b1077	flgF	1779.04	2562.12	2129.11	2820.12	625.532	562.963	605.463	617.699	377.506	189.277	374.777	400.967	103.119	128.267	118.329	110.09	flagellar basal-body rod protein FlgF && PF00460:Flagella basal body rod protein|PF06429:Flagellar basal body rod FlgEFG protein C-terminal	-
b4036	lamB	1716.65	1830.12	1604.54	1448.86	6.99044	4.384	3.61292	2.83693	7.52748	7.69357	7.74617	6.84996	6.76186	3.77345	7.12064	6.51934	maltose outer membrane channel/phage lambda receptor protein && PF02264:LamB porin	-
b1886	tar	578.968	663.141	559.918	587.826	192.067	264.438	233.071	232.334	467.116	360.132	523.281	514.413	55.3381	57.1026	64.1925	57.7919	methyl-accepting chemotaxis protein Tar && PF00015:Methyl-accepting chemotaxis protein (MCP) signalling domain|PF02203:Tar ligand binding domain homologue|PF00672:HAMP domain	HAMP
b1924	fliD	766.404	843.565	787.907	875.736	269.131	357.819	314.993	318.21	347.631	220.512	431.512	457.197	46.6193	58.1303	57.0485	51.448	flagellar filament capping protein && PF02465:Flagellar hook-associated protein 2 N-terminus|PF07195:Flagellar hook-associated protein 2 C-terminus	-
b4034	malE	1849.79	1874.59	1755.99	1532.63	2.89979	5.08572	1.74341	2.39567	19.7249	12.1778	14.2355	14.2911	7.21798	5.89615	9.76561	4.89361	maltose ABC transporter periplasmic binding protein && PF13416:Bacterial extracellular solute-binding protein	-
b4132	cadB	1368.57	1390.92	1330.19	1207.71	1.66307	5.73816	6.56705	7.48041	128.13	116.482	79.688	76.4977	62.3652	19.803	56.2531	37.6329	lysine:cadaverine antiporter && PF13520:Amino acid permease	-
b2904	gcvH	2035.04	2086.04	1944.21	1896.56	185.965	171.298	173.329	169.488	1101.67	1711.08	1157.24	1034.96	789.608	789.878	773.917	838.676	glycine cleavage system H protein && PF01597:Glycine cleavage H-protein	-
b0978	appC	2.58428	6.25754	4.81354	5.03323	2.55471	2.30615	2.09058	0.769483	7.4839	7.93584	4.48225	2.79788	18.4455	21.6565	14.1732	30.1034	cytochrome bd-II subunit 1 && PF01654:Cytochrome bd terminal oxidase subunit I	-
b4827	fliX	4953.55	4684.39	4765.59	3689.44	1581.34	2507.8	1779.43	1794.86	3727.15	2344.06	2752.89	3261.44	306.181	260.557	319.949	262.422	small RNA FliX && -	-
b1939	fliG	1471.81	1292.29	1273.9	1116.35	407.681	497.603	464.665	456.681	166.212	86.1708	173.942	176.859	42.0916	40.1257	40.2948	30.7799	flagellar motor switch protein FliG && PF01706:FliG C-terminal domain|PF14842:FliG N-terminal domain|PF14841:FliG middle domain	-
b1945	fliM	1214.96	1206.96	1147.15	1099.91	447.722	514.419	527.536	489.026	175.133	92.6893	169.652	197.184	44.7612	51.3778	42.0056	32.0121	flagellar motor switch protein FliM && PF02154:Flagellar motor switch protein FliM|PF01052:Type III flagellar switch regulator (C-ring) FliN C-term	-
b1887	cheW	1653.07	1599.49	1683.12	1548.32	497.293	689.977	574.946	568.007	1236.3	914.047	1120.78	1186.02	117.294	120.891	141.596	98.9884	chemotaxis protein CheW && PF01584:CheW-like domain	-
b4070	nrfA	933.477	962.641	1046.2	1143.63	4.29173	4.83496	4.65596	3.1438	14.1769	9.05253	9.80442	9.30649	5.90038	6.10849	6.34517	9.24739	cytochrome c552 nitrite reductase && PF02335:Cytochrome c552	-
b0973	hyaB	0.989154	1.25744	1.08142	1.66161	0.137508	0.893728	0.643007	0.132536	3.58065	1.91696	0.732094	0.45179	4.92315	6.6774	5.64278	20.5322	hydrogenase 1 large subunit && PF00374:Nickel-dependent hydrogenase	-
b1941	fliI	825.924	795.808	830.011	721.698	256.923	301.843	260.599	272.726	102.854	48.5351	97.7602	114.046	26.055	25.1785	24.2975	19.258	flagellar export ATPase FliI && PF00006:ATP synthase alpha/beta family, nucleotide-binding domain	ATP-synt_ab
b1885	tap	470.959	500.997	439.098	397.312	135.202	190.938	162.592	159.701	312.42	242.205	300.358	349.012	44.6936	43.3834	42.5753	36.4541	methyl-accepting chemotaxis protein Tap && PF02203:Tar ligand binding domain homologue|PF00015:Methyl-accepting chemotaxis protein (MCP) signalling domain|PF00672:HAMP domain	HAMP
b1080	flgI	919.19	927.314	966.94	989.984	242.195	280.042	250.462	261.807	139.071	75.0338	127.988	146.896	41.9352	40.0663	37.9247	29.1945	flagellar P-ring protein && PF02119:Flagellar P-ring protein	-
b1879	flhA	505.732	483.783	477.084	446.793	122.929	148.158	130.614	139.986	48.289	26.9702	44.3937	51.656	18.749	17.1867	16.4725	12.335	flagellar biosynthesis protein FlhA && PF00771:FHIPEP family	-
b0972	hyaA	1.71798	0.863977	2.60062	3.47468	0.881819	0.636818	0	0.424969	3.77236	2.13795	2.02731	1.08648	7.6824	8.12127	7.57091	26.0424	hydrogenase 1 small subunit && PF14720:NiFe/NiFeSe hydrogenase small subunit C-terminal|PF01058:NADH ubiquinone oxidoreductase, 20 Kd subunit	-
b1940	fliH	1325.31	1240.03	1234.07	1158.53	406.48	477.4	449.668	459.966	154.948	65.9467	139.211	165.563	43.1965	35.325	36.786	25.2814	flagellar biosynthesis protein FliH && PF02108:Flagellar assembly protein FliH	-
b1079	flgH	1042.55	1174.95	1116.44	1219.11	245.277	263.019	262.727	278.929	140.735	77.0075	139.212	148.033	49.6992	49.9357	52.5883	36.0203	flagellar L-ring protein && PF02107:Flagellar L-ring protein	-
b1081	flgJ	721.182	689.172	724.778	774.607	258.211	290.108	262.795	264.526	125.083	65.0789	141.832	133.938	37.3787	31.4632	35.9739	21.5313	putative peptidoglycan hydrolase FlgJ && PF10135:Rod binding protein|PF01832:Mannosyl-glycoprotein endo-beta-N-acetylglucosaminidase	-
b1921	fliZ	1096.23	1171.42	1158.65	1206.6	288.697	344.036	300.927	282.998	263.663	147.627	292.006	282.651	47.1474	59.118	56.4478	53.426	DNA-binding transcriptional regulator FliZ && PF02899:Phage integrase, N-terminal SAM-like domain	Phage_integr_N
b1925	fliS	1235.2	1160.07	1130.13	1080.05	245.488	361.934	337.366	350.581	329.11	223.375	372.719	439.109	57.5915	54.7755	57.2965	45.0948	flagellar biosynthesis protein FliS && PF02561:Flagellar protein FliS	-
b3926	glpK	5880.64	5465.02	5055.01	4033.23	353.113	421.704	420.753	424.804	454.395	370.686	482.181	470.694	216.014	195.794	215.767	200.147	glycerol kinase && PF00370:FGGY family of carbohydrate kinases, N-terminal domain|PF02782:FGGY family of carbohydrate kinases, C-terminal domain	FGGY_N
b3225	nanA	1352.24	1483.35	1381.27	1167.03	11.8653	13.7498	10.5807	15.6918	5.74826	7.35907	10.6844	8.91502	5.79588	3.92747	6.82618	7.30166	N-acetylneuraminate lyase && PF00701:Dihydrodipicolinate synthetase family	-
b1661	cfa	270.66	257.194	296.047	311.888	78.5797	106.363	117.263	103.882	817.675	1171.33	834.018	729.507	2321.41	2084.26	2077.75	2727.88	cyclopropane fatty acyl phospholipid synthase && PF02353:Mycolic acid cyclopropane synthetase	-
b0553	nmpC	936.65	847.397	756.98	506.799	9.34346	35.8316	38.6694	31.054	3.91517	1.36699	2.18316	2.23476	1.28169	1.57354	1.21899	1.92839	- && -	-
b3506	slp	29.4714	33.8178	26.5176	33.83	12.1822	10.0543	8.95174	5.87087	314.305	508.958	227.424	188.929	1119.67	917.221	993.232	1217.88	starvation lipoprotein && PF03843:Outer membrane lipoprotein Slp family	-
b2239	glpQ	3734.04	3904.86	3378.9	2754.93	94.8275	107.022	116.748	110.827	79.5824	69.8329	81.3723	76.2598	61.4504	45.1624	56.1297	60.9346	glycerophosphoryl diester phosphodiesterase GlpQ && PF03009:Glycerophosphoryl diester phosphodiesterase family	-
b0679	nagE	331.834	363.643	319.774	305.009	75.0076	74.5722	82.7099	79.8674	49.112	40.1646	44.8278	50.6483	34.5362	42.9626	38.4605	38.496	N-acetylglucosamine-specific PTS enzyme IIABC component && PF00358:phosphoenolpyruvate-dependent sugar phosphotransferase system, EIIA 1|PF02378:Phosphotransferase system, EIIC|PF00367:phosphotransferase system, EIIB	-
b1943	fliK	428.953	423.399	437.145	502.222	193.983	225.214	199.827	195.191	109.014	55.8059	126.701	116.882	21.5061	22.9793	23.4226	17.0508	flagellar hook-length control protein && PF02120:Flagellar hook-length control protein FliK	-
b0757	galK	918.031	929.487	842.552	720.557	48.9513	63.5695	57.2259	67.2544	64.8518	61.8132	78.7672	75.0081	43.9685	45.5679	45.9265	44.435	galactokinase && PF00288:GHMP kinases N terminal domain|PF10509:Galactokinase galactose-binding signature|PF08544:GHMP kinases C terminal	GHMP_kinases
b0621	dcuC	653.503	619.648	634.79	588.742	3.02577	3.47045	3.49562	6.0043	7.4155	5.71768	3.87655	4.67827	3.39861	2.30978	3.78143	7.1487	anaerobic C4-dicarboxylate transporter DcuC && PF03606:C4-dicarboxylate anaerobic carrier	-
b0030	rihC	698.665	597.332	549.862	484.003	25.0733	36.4088	45.89	47.554	32.0933	23.8583	29.3601	30.265	16.6025	15.9136	15.6145	11.3381	ribonucleoside hydrolase RihC && PF01156:Inosine-uridine preferring nucleoside hydrolase	-
b2903	gcvP	555.136	566.428	513.593	476.934	68.8394	62.9785	60.5275	63.0414	467.072	737.937	530.435	458.227	419.583	456.951	447.684	468.129	glycine decarboxylase && PF02347:Glycine cleavage system P-protein	-
b0720	gltA	434.883	428.681	376.857	429.091	183.864	110.442	119.129	112.589	758.006	695.444	835.32	766.535	535.889	686.05	617.026	586.642	citrate synthase && PF00285:Citrate synthase	Citrate_synt
b3525	pdeH	528.743	508.991	489.016	412.949	394.766	589.657	522.404	498.141	589.793	363.294	544.131	626.528	5.8341	3.16635	4.57158	7.07015	c-di-GMP phosphodiesterase PdeH && PF00563:EAL domain	EAL
b3409	feoB	220.353	190.693	194.675	172.026	65.7624	112.168	116.647	118.271	94.2171	105.155	82.7352	86.5662	142.004	127.019	124.019	228.865	Fe(2(+)) transporter FeoB && PF07664:Ferrous iron transport protein B C terminus|PF02421:Ferrous iron transport protein B|PF07670:Nucleoside recognition	-
b4209	ytfE	594.414	592.274	722.525	639.427	9.67407	9.40459	9.74344	7.53118	26.0214	34.0542	29.1741	25.6723	25.7548	28.1927	23.7152	19.6914	iron-sulfur cluster repair protein YtfE && PF01814:Hemerythrin HHE cation binding domain|PF04405:Domain of Unknown function (DUF542)	-
b0979	appB	9.75452	6.80239	7.10959	7.18131	1.95268	3.9171	4.66697	4.60066	10.9765	11.7041	7.56081	4.63353	19.9895	21.9799	15.2178	26.2452	cytochrome bd-II subunit 2 && PF02322:Cytochrome bd terminal oxidase subunit II	-
b0756	galM	1551.52	1546.15	1386.87	1213.39	125.596	165.144	163.115	171.533	256.524	279.511	254.738	251.744	214.256	189.774	194.834	173.113	galactose-1-epimerase && PF01263:Aldose 1-epimerase	Aldose_epim
b2703	srlE	1598.47	1568.01	1476.77	1339.93	2.31271	2.96916	2.40324	3.21981	3.25008	2.18054	2.61183	3.37713	1.10402	2.04387	0.299147	0.728536	sorbitol-specific PTS enzyme IIBC1 component && PF07663:Sorbitol phosphotransferase enzyme II C-terminus|PF03612:Sorbitol phosphotransferase enzyme II N-terminus	-
b2988	gss	151.615	145.798	155.848	146.19	77.0571	104.687	102.704	103.929	378.316	392.779	382.458	371.266	406.088	432.288	367.469	461.688	fused glutathionylspermidine amidase/glutathionylspermidine synthetase && PF05257:CHAP domain|PF03738:Glutathionylspermidine synthase preATP-grasp	-
b4130	dtpC	209.545	206.775	202.367	191.742	7.61385	7.45345	9.81075	7.82783	17.4974	16.2034	14.2491	12.9711	15.2654	11.6869	11.8674	10.5533	dipeptide/tripeptide:H(+) symporter DtpC && PF00854:POT family	-
b2366	dsdA	502.72	551.17	475.892	470.735	8.72414	10.9919	9.37426	9.30327	14.2242	17.2137	13.4761	14.1285	14.3547	15.4632	13.1274	14.8229	D-serine ammonia-lyase && PF00291:Pyridoxal-phosphate dependent enzyme	PALP
b1014	putA	74.0325	73.3895	70.78	66.0619	50.1719	32.2764	37.0255	34.1986	34.9654	51.5765	39.3775	39.8131	82.46	71.6866	81.4151	85.8287	fused DNA-binding transcriptional repressor/proline dehydrogenase/1-pyrroline-5-carboxylate dehydrogenase PutA && PF14850:DNA-binding domain of Proline dehydrogenase|PF00171:Aldehyde dehydrogenase family|PF01619:Proline dehydrogenase	Aldedh
b1498	ydeN	326.071	316.327	290.587	269.761	1.02604	1.37608	1.78208	1.2715	3.16249	2.22108	1.1351	1.04344	1.04957	1.53401	1.79168	1.03891	putative sulfatase YdeN && PF00884:Sulfatase	Sulfatase
b3115	tdcD	2490.45	2306.62	1795.24	1363.91	4.08087	3.09441	5.53401	3.14667	2.12529	1.11307	1.18509	2.01119	1.75328	1.19584	1.24707	1.15698	propionate kinase && PF00871:Acetokinase family	-
b1252	tonB	100.434	95.1125	101.943	93.424	241.892	298.648	325.238	338.823	200.613	260.834	200.323	211.633	305.199	289.585	264.247	306.795	Ton complex subunit TonB && PF03544:Gram-negative bacterial TonB protein C-terminal|PF16031:TonB N-terminal region	-
b4367	fhuF	16.306	19.6054	11.8846	10.8415	527.77	569.447	597.1	659.669	682.029	892.02	748.469	823.181	806.87	833.354	736.061	850.827	ferric-siderophore reductase FhuF && PF06276:Ferric iron reductase FhuF-like transporter|PF11575:FhuF 2Fe-2S C-terminal domain	-
b3408	feoA	377.479	358.306	343.199	351.299	120.099	210.967	211.485	215.87	188.364	218.382	153.96	184.261	247.403	274.026	217.59	445.302	ferrous iron transport protein A && -	-
b1890	motA	390.679	336.417	326.075	322.409	415.871	494.927	448.431	406.191	540.267	361.347	529.223	564.528	53.8415	61.0545	72.7655	49.6192	motility protein A && PF01618:MotA/TolQ/ExbB proton channel family	-
b1922	fliA	2146.29	2055.55	2148.22	2122.47	544.771	717.3	631.891	638.017	412.186	245.051	426.35	467.357	89.4662	82.9024	85.5561	63.4636	RNA polymerase sigma factor FliA && PF04545:Sigma-70, region 4|PF04542:Sigma-70 region 2|PF04539:Sigma-70 region 3	Sigma70_r3
b1073	flgB	3906.55	3639.95	3800.65	3711.94	732.968	997.981	956.039	949.37	516.711	263.906	563.489	594.764	116.35	117.385	113.116	91.9668	flagellar basal-body rod protein FlgB && PF00460:Flagella basal body rod protein	-
b2208	napF	1419.04	1382.15	1531.15	1443.47	7.97378	7.19797	9.78773	7.6855	7.78628	7.55166	8.44227	5.45799	3.80644	4.79837	3.1909	4.94522	ferredoxin-type protein && PF12838:4Fe-4S dicluster domain|PF00037:4Fe-4S binding domain	Fer4
b1904	yecR	1098.13	1103.06	1221.52	941.641	190.346	254.028	229.287	220.891	45.317	22.613	40.5363	45.4453	16.3558	13.068	14.4034	10.0736	lipoprotein YecR && PF13992:YecR-like lipoprotein	-
b1880	flhB	269.888	266.169	278.74	247.819	86.3089	96.5947	99.794	104.917	30.6688	14.9653	25.9786	28.3338	9.63412	8.35862	7.43572	8.11598	flagellar biosynthesis protein FlhB && PF01312:FlhB HrpN YscU SpaS Family	-
b1612	fumA	656.879	585.435	584.061	509.845	88.82	94.97	89.5108	70.3061	241.146	230.775	260.616	262.953	184.114	195.566	181.603	167.807	fumarase A && PF05681:Fumarate hydratase (Fumerase)|PF05683:Fumarase C-terminus	-
b3125	garR	287.736	352.851	319.691	363.921	6.41112	4.83118	5.2138	3.49267	6.63625	6.25124	7.28529	6.7161	6.12095	7.58476	8.43696	8.03448	tartronate semialdehyde reductase && PF03446:NAD binding domain of 6-phosphogluconate dehydrogenase|PF14833:NAD-binding of NADP-dependent 3-hydroxyisobutyrate dehydrogenase	NAD_binding_2
b0565	ompT	1932.03	2030.53	1986.16	2032.93	524.666	853.027	949.203	927.653	718.744	529.286	744.547	763.642	379.825	439.382	373.05	389.164	omptin family outer membrane protease OmpT && PF01278:Omptin family	-
b3616	tdh	1200.32	1174.09	1149.04	1012.72	605.422	675.788	699.553	700.101	608.559	526.39	590.938	616.178	315.409	289.678	305.795	289.369	threonine dehydrogenase && PF08240:Alcohol dehydrogenase GroES-like domain|PF00107:Zinc-binding dehydrogenase	ADH_N
b1926	fliT	814.14	798.174	759.77	653.34	225.12	276.473	230.711	236.471	225.155	156.468	219.875	282.35	36.6799	34.4231	39.8209	37.8998	flagellar biosynthesis protein FliT && PF05400:Flagellar protein FliT	-
b2081	trhP	61.8875	55.7218	48.0743	40.7277	311.531	367.941	360.126	374.113	155.775	167.527	176.642	181.403	267.688	273.944	251.758	324.108	tRNA wobble base hydroxylation protein TrhP && PF16325:Peptidase family U32 C-terminal domain|PF01136:Peptidase family U32	-
b2704	srlB	2577.54	2521.8	2332.95	2207.82	3.31571	7.66236	8.06248	3.835	4.44033	1.60777	3.53058	3.63132	1.89938	2.22085	2.12298	0	sorbitol-specific PTS enzyme IIA component && PF03829:PTS system glucitol/sorbitol-specific IIA component	-
b3617	kbl	725.185	816.562	719.758	724.254	447.214	424.761	477.226	503.35	359.401	332.273	423.927	405.933	198.336	217.841	220.844	225.438	2-amino-3-ketobutyrate CoA ligase && PF00155:Aminotransferase class I and II	Aminotran_1_2
b1905	ftnA	1054.45	1094.6	1077.16	1012.9	312.076	321.242	316.88	294.587	254.294	145.319	265.408	208.324	65.0291	59.722	61.9919	44.2388	ferritin iron storage protein && PF00210:Ferritin-like domain	Ferritin
b3511	hdeD	34.3243	26.7147	32.1651	37.7734	9.47147	13.9908	10.4686	11.6188	219.728	363.239	176.909	138.386	725.684	656.382	634.129	761.238	acid-resistance membrane protein && PF03729:Short repeat of unknown function (DUF308)	-
b0980	appA	11.6117	12.9005	11.4502	11.2744	2.27888	6.72005	5.15059	4.94211	15.1179	15.5393	13.052	13.9349	26.1088	24.8832	24.7056	33.6506	periplasmic phosphoanhydride phosphatase/multiple inositol-polyphosphate phosphatase && PF00328:Histidine phosphatase superfamily (branch 2)	Acid_phosphat_A
b3005	exbD	202.378	180.422	163.57	182.543	752.806	797.91	838.899	847.266	567.403	586.86	549.622	547.951	608.989	675.372	569.981	647.953	Ton complex subunit ExbD && PF02472:Biopolymer transport protein ExbD/TolR	-
b4518	ymdF	18.6973	27.7813	30.6619	20.1112	45.3681	68.5979	38.4518	47.8273	274.246	695.195	280.654	235.235	1772.52	880.757	1807.67	1932.04	stress-induced bacterial acidophilic repeat motifs-containing protein YmdF && -	-
b1071	flgM	857.595	808.399	795.163	709.745	438.838	630.19	475.547	476.349	651.108	502.478	720.448	739.752	105.345	118.725	110.379	90.0015	anti-sigma factor for FliA (sigma(28)) && -	-
b3728	pstS	22.4446	21.3604	17.3941	19.6712	64.6936	169.935	160.899	162.625	125.529	190.171	118.71	115.361	244.913	177.274	192.42	251.272	phosphate ABC transporter periplasmic binding protein && PF12849:PBP superfamily domain	-
b1948	fliP	570.474	556.101	540.878	502.968	225.63	260.707	238.526	244.536	88.2852	42.3445	78.4661	89.8737	21.7014	17.3515	18.873	10.4246	flagellar biosynthesis protein FliP && PF00813:FliP family	-
b2905	gcvT	401.095	435.865	395.395	418.762	115.572	104.938	100.501	104.011	724.078	1025.49	794.895	728.35	480.188	495.976	516.402	517.467	aminomethyltransferase && PF08669:Glycine cleavage T-protein C-terminal barrel domain|PF01571:Aminomethyltransferase folate-binding domain	GCV_T
b1884	cheR	280.128	290.823	262.694	231.965	75.0668	98.4893	92.7131	88.646	168.825	116.874	167.379	171.641	20.7895	20.9897	22.681	17.0584	chemotaxis protein methyltransferase && PF03705:CheR methyltransferase, all-alpha domain|PF01739:CheR methyltransferase, SAM binding domain	CheR
b3725	pstB	28.6586	37.6807	31.9584	35.1643	65.6562	112.322	116.25	126.258	69.9515	83.6478	76.2048	72.2549	108.177	115.277	103.426	142.469	phosphate ABC transporter ATP binding subunit && PF00005:ABC transporter	ABC_tran
b2203	napB	616.818	644.527	711.716	803.555	1.64459	11.4808	7.17767	8.45405	5.70994	3.655	9.02117	5.10322	3.92539	4.36026	2.07409	8.28912	periplasmic nitrate reductase cytochrome c550 protein && PF03892:Nitrate reductase cytochrome c-type subunit (NapB)	-
b3126	garL	237.258	262.91	245.129	245.931	0.639919	1.38638	0.598472	3.08392	2.38046	1.35754	1.23889	3.15374	2.90204	3.48249	2.88671	3.7797	alpha-dehydro-beta-deoxy-D-glucarate aldolase && PF03328:HpcH/HpaI aldolase/citrate lyase family	-
b3124	garK	251.239	333.23	269.312	314.288	3.22891	9.01631	8.85801	5.60192	6.88652	6.52368	7.60562	10.1373	8.73451	8.02005	9.272	12.4093	glycerate 2-kinase 1 && PF02595:Glycerate kinase family	-
b0871	poxB	10.8393	12.2794	12.6968	12.2895	3.01365	3.83452	3.75794	5.25612	143.175	216.934	158.572	124.241	272.654	253.818	283.088	305.553	pyruvate oxidase && PF00205:Thiamine pyrophosphate enzyme, central domain|PF02775:Thiamine pyrophosphate enzyme, C-terminal TPP binding domain|PF02776:Thiamine pyrophosphate enzyme, N-terminal TPP binding domain	TPP_enzyme_N
b3170	rimP	246.791	261.439	232.337	270.083	946.457	755.858	747.646	840.331	293.735	273.63	287.029	301.78	373.562	438.154	432.832	398.588	ribosome maturation factor RimP && PF02576:Putative ribosome maturation factor RimP	-
b1072	flgA	236.606	226.561	241.773	241.341	88.21	106.08	91.9348	101.232	37.541	19.7098	37.0857	41.7536	12.3115	14.5516	8.70246	13.0695	flagellar basal body P-ring formation protein FlgA && PF13144:Chaperone for flagella basal body P-ring formation	-
b3547	yhjX	1.46778	1.46605	1.87213	3.32322	2.65257	1.03147	3.4349	1.96667	28.6914	25.848	21.3316	25.0282	34.8707	37.2419	21.497	95.7401	putative transporter YhjX && PF07690:Major Facilitator Superfamily	MFS_1
b2207	napD	674.416	737.91	714.664	795.307	3.73771	0.67481	11.3608	3.60258	4.86642	3.96462	4.07038	1.53506	3.12247	3.52055	4.07928	6.18152	NapA signal peptide-binding chaperone NapD && -	-
b3166	truB	77.6167	91.0522	89.1335	85.9923	624.162	485.246	487.789	460.696	166.831	153.953	167.031	179.113	176.206	186.868	177.703	190.329	tRNA pseudouridine(55) synthase && PF01509:TruB family pseudouridylate synthase (N terminal domain)|PF09157:Pseudouridine synthase II TruB, C-terminal|PF16198:tRNA pseudouridylate synthase B C-terminal domain	-
b4115	adiC	53.6032	57.0825	64.5238	70.7116	2.39683	2.66293	2.9313	4.08723	18.7923	10.3928	9.63749	8.58164	7.56914	6.17455	5.41953	11.5869	arginine:agmatine antiporter && PF13520:Amino acid permease	-
b0150	fhuA	41.0554	35.9028	39.9137	30.4377	368.714	514.364	576.88	592.2	231.871	249.271	234.592	253.435	294.667	277.318	272.432	290.012	ferrichrome outer membrane transporter/phage receptor && PF07715:TonB-dependent Receptor Plug Domain|PF00593:TonB dependent receptor	TonB_dep_Rec
b3709	tnaB	824.589	784.226	632.697	446.973	1.97667	1.14199	0.739458	0.571563	0.588249	0.23962	0.191343	0.649448	0.471802	1.57221	0.805396	0.560412	tryptophan:H(+) symporter TnaB && PF03222:Tryptophan/tyrosine permease family	-
b3515	gadW	34.8904	36.6912	32.3788	36.6238	28.4251	33.7238	41.7748	44.3577	234.641	368.782	265.165	236.26	535.663	437.443	443.969	549.57	DNA-binding transcriptional dual regulator GadW && PF12833:Helix-turn-helix domain	-
b0486	ybaT	3.08795	3.48932	2.62576	3.70874	2.67103	2.61782	3.56861	3.49392	18.1688	53.0789	22.6237	15.1488	140.531	116.368	131.875	177.328	putative transporter YbaT && PF13520:Amino acid permease	-
b0584	fepA	1.38574	2.58846	2.02	2.89169	49.8662	35.8525	47.8717	48.806	35.8714	33.6943	39.9058	38.5785	45.2445	62.8556	52.4449	73.4453	ferric enterobactin outer membrane transporter && PF07715:TonB-dependent Receptor Plug Domain|PF00593:TonB dependent receptor	TonB_dep_Rec
b2344	fadL	231.798	210.877	207.123	171.938	1561.99	1706.31	1827.79	1799.68	113.733	97.3404	125.541	130.653	66.2136	59.0661	68.583	49.6339	long-chain fatty acid outer membrane channel/bacteriophage T2 receptor && PF03349:Outer membrane protein transport protein (OMPP1/FadL/TodX)	-
b0836	bssR	98.5857	103.225	104.834	97.5417	0.642419	0.463932	0	0	0.955905	6.23012	5.28584	3.86963	55.2008	39.5328	34.7759	138.422	regulator of biofilm formation && PF10799:Biofilm formation protein (YliH/bssR)	-
b2240	glpT	2796.31	2874.29	2374.64	1908.03	85.8601	114.441	116.289	109.175	71.3067	41.8092	71.4278	78.6257	30.3286	31.3836	27.3657	22.9014	sn-glycerol 3-phosphate:phosphate antiporter && PF07690:Major Facilitator Superfamily	MFS_1
b0724	sdhB	748.055	670.146	615.571	446.841	428.351	327.975	312.119	313.379	1653.34	1103.17	1633.77	1624.23	591.272	699.697	672.193	483.008	succinate:quinone oxidoreductase%2C iron-sulfur cluster binding protein && PF13534:4Fe-4S dicluster domain|PF13085:2Fe-2S iron-sulfur cluster binding domain	-
b0975	hyaD	3.52092	1.91823	4.39924	1.76334	1.25862	1.51488	2.74656	2.02186	2.18492	0.762872	3.04586	1.14868	8.41155	10.3621	8.30286	25.5731	putative hydrogenase 1 maturation protease HyaD && PF01750:Hydrogenase maturation protease	-
b2014	plaP	253.537	256.222	230.909	198.08	1383.38	1615.54	1724.14	1704.63	248.358	185.281	241.168	286.074	131.973	121.127	131.546	112.277	putrescine:H(+) symporter PlaP && PF13520:Amino acid permease	-
b3365	nirB	1923.93	2255.27	2142.6	2520.07	20.8483	24.8597	21.5838	24.02	19.1181	19.1606	15.5349	17.098	30.4588	33.8548	28.1368	41.6503	nitrite reductase (NADH) large subunit && PF01077:Nitrite and sulphite reductase 4Fe-4S domain|PF07992:Pyridine nucleotide-disulphide oxidoreductase|PF04324:BFD-like [2Fe-2S] binding domain|PF03460:Nitrite/Sulfite reductase ferredoxin-like half domain	Pyr_redox_2
b1853	yebK	51.8425	51.3028	50.9174	53.7789	34.3096	34.8109	24.9274	34.709	31.0109	35.9199	31.016	28.725	48.0522	52.4656	45.7179	56.4071	DNA-binding transcriptional repressor YebK && PF01418:Helix-turn-helix domain, rpiR family|PF01380:SIS domain	HTH_6
b1944	fliL	1993.66	1862.89	2022.12	1904.51	843.517	1065.83	926.813	1038.01	321.677	171.067	367.951	387.535	70.6571	73.51	79.0521	55.6508	flagellar protein FliL && PF03748:Flagellar basal body-associated protein FliL	-
b3221	nanQ	636.355	666.704	624.089	492.501	9.54925	10.7273	14.8846	10.2267	24.4712	31.8339	25.4202	18.3019	21.2731	21.098	27.7917	26.3213	N-acetylneuraminate anomerase && PF04074:Domain of unknown function (DUF386)	-
b0723	sdhA	463.721	423.575	358.661	266.693	489.748	351.158	314.926	285.943	1667.69	1129.33	1534.33	1590.21	636.193	792.258	697.313	503.931	succinate:quinone oxidoreductase%2C FAD binding protein && PF00890:FAD binding domain|PF02910:Fumarate reductase flavoprotein C-term	-
b3470	tusA	232.037	272.483	222.792	221.805	255.714	312.124	253.219	262.9	194.725	152.562	204.335	188.9	164.196	177.573	154.097	199.015	sulfur transfer protein TusA && -	-
b1878	flhE	476.372	506.765	487.896	446.859	109.849	131.912	107.43	110.112	47.1677	26.2521	37.3688	50.1843	16.181	10.7736	15.3456	5.33889	flagellar protein FlhE && PF06366:Flagellar protein FlhE	-
b1955	yedP	8.51751	8.29354	6.34008	7.3062	4.53472	3.71145	6.78561	5.8277	36.4368	83.3736	43.7499	45.0284	124.112	107.066	121.331	139.422	putative mannosyl-3-phosphoglycerate phosphatase && PF08282:haloacid dehalogenase-like hydrolase	Hydrolase_3
b1623	add	331.62	364.878	350.289	326.084	104.88	131.212	139.532	131.699	109.351	88.0424	114.512	116.75	50.7715	56.4787	52.306	49.9069	adenosine deaminase && PF00962:Adenosine/AMP deaminase	-
b2204	napH	286.857	341.659	324.28	380.116	3.99727	3.29907	3.47134	1.65118	2.33666	2.42282	1.6583	1.40714	1.22669	1.55382	0.914061	2.29354	ferredoxin-type protein NapH && PF12801:4Fe-4S binding domain|PF13237:4Fe-4S dicluster domain	-
b2796	sdaC	861.937	800.038	799.211	677.666	1390.83	2025.38	1997.17	2052.93	255.524	200.175	249.44	294.151	115.936	102.069	113.314	100.843	L-serine:H(+) symporter SdaC && -	-
b1474	fdnG	331.077	342.193	326.314	410.46	1.69963	4.09137	4.23878	2.34026	4.9978	7.60369	5.68002	5.45127	37.7085	45.1973	30.5743	42.4884	formate dehydrogenase N subunit alpha && -	-
b1002	agp	652.356	608.46	589.934	494.839	10.7256	7.60221	11.7027	9.57207	34.2833	51.5264	37.3959	33.2819	63.3372	49.556	69.8877	62.6002	glucose-1-phosphatase && PF00328:Histidine phosphatase superfamily (branch 2)	Acid_phosphat_A
b3622	waaL	163.253	173.664	188.361	207.369	145.86	164.718	167.723	165.496	128.765	108.582	138.255	135.836	55.7966	56.7982	60.969	50.0493	O-antigen ligase && PF04932:O-Antigen ligase	-
b0880	cspD	2558.63	2396.92	2307.96	2049.5	63.5909	93.4297	77.929	71.8595	286.313	366.165	199.527	186.117	378.408	268.959	359.615	406.167	DNA replication inhibitor CspD && -	-
b1129	phoQ	74.4959	78.0843	73.5879	76.4682	84.4247	86.2094	93.1687	76.6528	89.066	102.445	91.4484	90.5191	155.807	143.913	139.07	166.032	sensor histidine kinase PhoQ && PF02518:Histidine kinase-, DNA gyrase B-, and HSP90-like ATPase|PF00672:HAMP domain|PF08918:PhoQ Sensor	HATPase_c
b3514	mdtF	8.69036	7.91687	8.30685	7.32517	3.96096	5.09163	3.63032	4.35225	14.3809	23.9121	12.3462	10.7582	66.5199	54.951	57.2703	63.4486	multidrug efflux pump RND permease MdtF && PF00873:AcrB/AcrD/AcrF family	ACR_tran
b1824	yobF	4497.97	4338.25	4963.56	4238.28	2379.52	3026.07	2174.13	2220.84	5288.06	5724.44	4130	4060.06	3459.25	2931.7	3948.24	3349.65	DUF2527 domain-containing protein YobF && -	-
b0651	rihA	328.619	315.377	311.253	251.18	36.3708	37.6855	29.0853	36.326	39.8048	27.6362	33.9314	31.4621	22.3949	23.5004	18.6392	25.4054	pyrimidine-specific ribonucleoside hydrolase RihA && PF01156:Inosine-uridine preferring nucleoside hydrolase	-
b2572	rseA	422.51	362.113	386.175	409.721	503.988	455.637	395.15	462.027	766.274	883.356	863.296	799.513	1184.85	1131.68	1020.8	978.186	anti-sigma-E factor RseA && PF03872:Anti sigma-E protein RseA, N-terminal domain|PF03873:Anti sigma-E protein RseA, C-terminal domain	-
b3223	nanE	495.5	444.163	411.209	294.9	4.29024	6.19651	8.35909	9.64865	13.8315	14.5189	5.71033	7.04792	13.3122	11.8236	10.197	11.8255	putative N-acetylmannosamine-6-phosphate 2-epimerase && PF04131:Putative N-acetylmannosamine-6-phosphate epimerase	-
b3001	gpr	312.804	308.023	268.056	237.922	5.92432	6.50307	7.09198	4.1113	13.0466	14.507	16.0573	15.442	17.5342	16.8644	15.1729	19.4836	L-glyceraldehyde 3-phosphate reductase && PF00248:Aldo/keto reductase family	Aldo_ket_red
b2235	nrdB	436.183	446.211	435.986	408.298	436.668	482.469	501.607	535.666	242.602	263.351	257.587	253.21	156.287	162.254	161.746	148.928	ribonucleoside-diphosphate reductase 1 subunit beta && PF00268:Ribonucleotide reductase, small chain	-
b3222	nanK	424.729	410.371	345.122	285.251	4.78734	9.15153	10.2714	3.79998	12.9898	17.4102	12.9484	7.40193	14.1153	11.0814	14.7525	14.9034	N-acetylmannosamine kinase && PF00480:ROK family	ROK
b2552	hmp	160.916	247.718	195.608	257.905	11.5991	10.0219	10.073	17.7679	7.85913	11.6756	13.233	11.0019	7.31685	13.6132	11.0918	13.1149	nitric oxide dioxygenase && PF00042:Globin|PF00175:Oxidoreductase NAD-binding domain|PF00970:Oxidoreductase FAD-binding domain	NAD_binding_1
b3071	nfeR	59.7202	59.3915	58.8134	49.0175	129.274	128.473	135.321	130.316	79.4136	99.6819	98.1588	87.459	96.2476	85.2303	83.5311	84.6223	DNA-binding transcriptional repressor NfeR && PF03551:Transcriptional regulator PadR-like family	PadR
b2277	nuoM	1275.72	1202.06	1194.26	1095.21	298.445	375.046	355.717	340.182	577.351	582.162	570.534	581.573	554.173	581.953	533.632	513.423	NADH:quinone oxidoreductase subunit M && PF00361:Proton-conducting membrane transporter	-
b3726	pstA	7.46861	12.4782	12.1572	13.0915	38.7614	64.9817	60.5907	68.3156	26.5722	42.4571	25.0588	29.7157	44.9371	51.3449	50.2003	64.7588	phosphate ABC transporter membrane subunit PstA && PF00528:Binding-protein-dependent transport system inner membrane component	BPD_transp_1
b4213	cpdB	271.339	268.636	242.092	213.409	27.7906	37.4811	41.5374	39.9953	59.6673	49.3025	53.5571	53.4365	35.8616	33.2544	37.4857	31.1202	2'%2C3'-cyclic-nucleotide 2'-phosphodiesterase/3'-nucleotidase && PF00149:Calcineurin-like phosphoesterase|PF02872:5'-nucleotidase, C-terminal domain	Metallophos
b3764	maoP	783.887	780.942	807.406	690.465	1039.88	1465.14	1276.74	1394.36	831.045	669.545	754.777	819.278	288.325	233.955	312.384	268.204	macrodomain Ori protein && PF04219:Protein of unknown function, DUF	-
b0557	borD	609.119	604.518	570.251	442.599	190.471	389.627	343.712	397.901	32.4617	18.3089	21.5241	29.4063	10.8149	14.0503	10.5007	5.15427	prophage lipoprotein BorD && -	-
b4037	malM	489.557	465.725	391.454	279.053	7.49977	2.32117	5.26051	4.13064	7.57251	7.79272	5.05593	6.45358	8.69468	6.05488	7.4056	4.55632	maltose regulon periplasmic protein && PF07148:Maltose operon periplasmic protein precursor (MalM)	-
b2351	yfdH	451.021	426.36	478.697	461.852	458.29	430.77	481.712	443.786	360.691	325.346	376.213	359.054	174.021	195.662	199.873	164.027	bactoprenol glucosyl transferase && PF00535:Glycosyl transferase family 2	Glycos_transf_2
b3024	ygiW	121.915	128.331	93.7945	101.904	43.3118	29.465	52.2475	34.4858	148.508	235.508	148.564	160.521	814.444	706.331	695.483	841.765	BOF family protein YgiW && PF04076:Bacterial OB fold (BOF) protein	-
b3167	rbfA	91.9642	102.21	115.423	123.158	502.583	399.286	431.005	473.766	156.141	169.236	177.018	180.786	195.684	232.998	207.885	241.251	30S ribosome binding factor && PF02033:Ribosome-binding factor A	-
b2000	flu	630	811.081	713.222	939.682	181.063	191.568	202.168	223.672	253.829	250.69	249.09	250.037	262.888	475.105	315.761	415.639	self recognizing antigen 43 (Ag43) autotransporter && PF16168:Adhesin of bacterial autotransporter system, probable stalk|PF13018:Extended Signal Peptide of Type V secretion system|PF03797:Autotransporter beta-domain	-
b3117	tdcB	1320.15	1189.12	927.083	647.504	2.49181	4.31878	0.699124	2.40172	0.185388	0.755166	0.241208	0.955148	0.594756	0.312937	0.217562	0.117743	catabolic threonine dehydratase && PF00291:Pyridoxal-phosphate dependent enzyme	PALP
b0977	hyaF	1.20647	0.938996	2.26115	2.11478	0.287516	1.8687	1.34447	1.38561	5.34772	4.87953	1.80906	1.8893	5.76456	7.82344	5.52272	14.8085	protein HyaF && PF04809:HupH hydrogenase expression protein, C-terminal conserved region	-
b1881	cheZ	263.201	353.49	305.798	435.836	150.308	138.653	130.2	146.717	270.036	223.937	333.573	342.844	31.9509	45.9509	49.4219	43.7348	chemotaxis protein CheZ && PF04344:Chemotaxis phosphatase, CheZ	-
b0624	crcB	54.2991	59.5852	58.5219	62.1027	61.0298	97.4257	97.932	87.3063	96.5464	112.921	113.179	91.1121	119.908	100.042	112.554	131.44	F(-) channel protein && PF02537:CrcB-like protein, Camphor Resistance (CrcB)	-
b1070	flgN	574.492	560.29	526.5	454.086	275.676	367.834	347.449	324.439	381.151	287.93	408.587	402.016	62.9757	63.6456	61.9816	55.6273	flagellar biosynthesis protein FlgN && PF05130:FlgN protein	-
b3508	yhiD	6.1616	3.97856	8.48279	10.8005	0.380693	2.74923	1.06811	2.20158	26.6237	49.6102	19.8996	14.1756	249.699	251.639	249.733	374.881	inner membrane protein YhiD && PF02308:MgtC family	-
b3516	gadX	25.9908	29.8826	34.882	41.6309	14.3528	7.98975	11.186	10.9518	42.4908	84.8202	38.352	40.2799	555.407	447.25	475.068	580.71	DNA-binding transcriptional dual regulator GadX && PF12833:Helix-turn-helix domain	-
b2309	hisJ	150.334	150.637	152.174	143.841	114.995	109.893	120.806	119.644	237.211	215.023	239.253	229.628	134.907	134.791	128.186	105.103	histidine ABC transporter periplasmic binding protein && PF00497:Bacterial extracellular solute-binding proteins, family 3	-
b3727	pstC	13.0934	11.4135	10.1045	13.9056	38.8021	68.6619	74.2601	76.0369	32.6919	49.8409	38.9287	43.4805	59.0036	41.5229	52.6499	60.9542	phosphate ABC transporter membrane subunit PstC && PF00528:Binding-protein-dependent transport system inner membrane component	BPD_transp_1
b4346	mcrB	205.101	213.441	217.203	212.44	93.3127	94.2387	97.467	94.9358	85.782	65.1183	86.0876	89.4695	32.7685	36.0694	32.0478	27.9589	5-methylcytosine-specific restriction enzyme subunit McrB && PF12102:Domain of unknown function (DUF3578)|PF07728:AAA domain (dynein-related subfamily)	AAA_5
b1836	yebV	23.7105	27.1952	18.4183	13.1246	53.0849	48.8596	42.8324	59.1917	78.9892	235.956	103.78	95.1866	664.335	545.105	720.983	935.969	DUF1480 domain-containing protein YebV && -	-
b2276	nuoN	1257.37	1251.48	1200.12	1090.62	336.025	389.412	364.897	353.068	562.811	587.426	515.507	534.782	500.447	530.938	482.23	473.778	NADH:quinone oxidoreductase subunit N && PF00361:Proton-conducting membrane transporter	-
b2185	rplY	4392.25	4454.02	4639.14	4186.03	14089	14668.9	15409.9	15658.6	5667.65	4513.49	6190.67	6241.88	3627.48	3749.95	3848.48	3348.51	50S ribosomal subunit protein L25 && -	-
b3646	yicG	237.132	209.367	205.883	190.214	72.6495	56.5006	51.1446	63.8671	89.094	59.0349	88.679	102.516	16.197	16.376	21.4921	7.35609	PF03458 family inner membrane protein YicG && PF03458:UPF0126 domain	-
b2702	srlA	1014.17	1091.35	992.678	866.565	4.37392	0.631737	3.27249	3.37263	2.60331	1.06045	1.27019	0.718538	0.208797	0.183102	0.254593	0.413354	sorbitol-specific PTS enzyme IIC2 component && PF03608:PTS system enzyme II sorbitol-specific factor	-
b3513	mdtE	7.27899	9.74026	4.04878	5.93186	1.27818	1.69227	1.59386	2.05328	21.8719	26.9864	14.0225	15.3983	93.2535	82.8474	86.1792	100.561	multidrug efflux pump membrane fusion protein MdtE && PF00529:HlyD membrane-fusion protein of T1SS|PF16576:Barrel-sandwich domain of CusB or HlyD membrane-fusion	HlyD
b3555	yiaG	27.4414	12.7355	18.8895	21.8236	5.08637	9.79518	8.72103	11.4391	370.221	567.776	321.677	277.134	552.792	412.723	636.289	539.567	putative DNA-binding transcriptional regulator YiaG && -	-
b4000	hupA	10822.2	9553.99	10152.8	8994.06	8410.92	10419.5	9903.66	10330.4	7928.92	6462.34	7638.4	7389.6	3297.33	2584.38	3610.02	2908.17	DNA-binding protein HU-alpha && -	-
b3605	lldD	469.337	424.949	362.439	273.576	53.646	46.0706	33.5122	41.1257	88.916	74.1965	105.363	110.246	55.4696	51.5046	54.4945	45.217	L-lactate dehydrogenase && PF01070:FMN-dependent dehydrogenase	FMN_dh
b4345	mcrC	102.682	110.345	98.5165	94.9451	45.2381	39.6456	37.0195	42.0129	33.6566	25.4203	35.8079	35.8679	10.5727	13.0196	13.3716	10.02	Type IV methyl-directed restriction enzyme EcoKMcrBC subunit && PF10117:McrBC 5-methylcytosine restriction system component	-
b3128	garD	158.885	186.552	149.536	142.467	2.19697	2.03988	2.49496	2.42005	2.80204	3.70954	2.12668	2.66389	6.14279	3.02188	3.05998	4.07832	GarD && PF04295:D-galactarate dehydratase / Altronate hydrolase, C terminus|PF08666:SAF domain	-
b4035	malK	214.927	220.762	193.398	151.207	0.663142	0.63853	0	0.852223	3.12468	2.54564	1.60481	3.38923	1.05521	0.832818	1.73698	1.46229	maltose ABC transporter ATP binding subunit && PF08402:TOBE domain|PF00005:ABC transporter	ABC_tran
b1480	sra	102.872	115.594	97.2375	119.275	32.1768	41.3101	18.39	39.6284	988.156	1997.97	1052.95	811.49	2482.38	1893.27	2918.12	2666.65	ribosome-associated protein Sra && -	-
b3751	rbsB	793.664	734.949	662.293	448.456	143.14	198.944	182.808	167.053	144.396	98.5072	141.777	140.543	79.433	91.3314	95.8883	69.4685	ribose ABC transporter periplasmic binding protein && PF13407:Periplasmic binding protein domain	-
b3923	uspD	268.87	292.216	281.89	264.347	48.3027	63.9512	63.4589	57.087	178.4	222.716	150.569	153.978	260.778	264.553	241.828	327.688	universal stress protein D && PF00582:Universal stress protein family	Usp
b2234	nrdA	495.387	454.284	416.981	345.615	706.721	749.382	808.497	792.567	353.9	362.819	345.188	339.958	204.976	190.592	202.855	169.648	ribonucleoside-diphosphate reductase 1 subunit alpha && PF02867:Ribonucleotide reductase, barrel domain|PF00317:Ribonucleotide reductase, all-alpha domain|PF03477:ATP cone domain	Ribonuc_red_lgC
b4071	nrfB	351.048	355.797	392.062	463.791	1.30523	2.51358	2.03449	1.25804	8.41601	6.59272	4.21156	6.90912	2.49231	5.82825	3.79869	8.42892	periplasmic nitrite reductase penta-heme c-type cytochrome && -	-
b2352	yfdI	155.206	166.333	164.828	180.494	195.203	196.339	237.986	200.284	193.592	152.666	185.999	182.649	64.8927	64.7372	68.9386	50.4943	serotype-specific glucosyl transferase YfdI && -	-
b3860	dsbA	546.231	527.34	539.938	495.891	624.394	671.4	693.972	623.436	654.223	594.514	646.31	659.698	299.194	277.856	318.441	277.192	thiol:disulfide oxidoreductase DsbA && PF01323:DSBA-like thioredoxin domain	DSBA
b0963	mgsA	1421.44	1324.16	1346.91	1181.42	166.609	246.848	232.219	265.225	323.883	363.22	292.902	334.328	238.089	260.536	248.234	229.322	methylglyoxal synthase && PF02142:MGS-like domain	-
b3712	yieE	97.5998	94.1009	94.2009	94.6985	102.623	74.5854	92.592	84.9632	193.812	162.481	160.948	166.245	137.232	123.51	121.573	128.378	putative phosphopantetheinyl transferase && -	-
b0759	galE	461.957	520.311	467.371	436.734	81.7445	89.8632	100.723	94.9211	83.1947	92.9188	111.884	109.848	76.8867	98.8015	85.4202	96.1639	UDP-glucose 4-epimerase && PF16363:GDP-mannose 4,6 dehydratase	-
b2202	napC	746.259	738.32	836.512	911.323	11.0458	18.6127	24.1041	31.545	17.349	16.1177	15.0485	14.7854	12.4988	10.7893	12.8589	16.0447	periplasmic nitrate reductase cytochrome c protein && PF03264:NapC/NirT cytochrome c family, N-terminal region	-
b1044	ymdA	294.335	330.527	321.271	377.186	52.9749	86.2199	75.4247	76.9705	31.1772	26.3582	40.5646	35.9361	13.2105	18.2045	17.7187	18.6804	uncharacterized protein YmdA && -	-
b1950	fliR	198.3	194.752	217.414	184.02	83.485	94.9679	78.3712	77.7442	28.7209	15.5991	27.1911	36.6071	5.39367	7.88316	9.49964	5.19059	flagellar biosynthesis protein FliR && PF01311:Bacterial export proteins, family 1	-
b0974	hyaC	2.50642	1.8207	1.59845	0.732235	0.348431	0.503248	0.651726	0.335834	3.6292	1.68952	0.505923	0.572395	1.49697	5.25098	4.15764	11.3602	hydrogenase 1 cytochrome b subunit && PF00033:Cytochrome b/b6/petB	-
b0678	nagB	566.221	540.928	535.072	476.353	91.4689	91.1878	100.81	81.0378	144.581	150.27	126.553	121.594	116.145	106.879	124.678	117.002	glucosamine-6-phosphate deaminase && PF01182:Glucosamine-6-phosphate isomerases/6-phosphogluconolactonase	-
b2205	napG	273.66	314.16	263.879	388.817	1.41775	1.53577	0.331481	1.70812	2.63698	1.93348	1.20084	1.35862	1.69198	2.07726	1.54731	2.34471	ferredoxin-type protein NapG && PF12838:4Fe-4S dicluster domain	-
b2155	cirA	4.23146	5.09603	4.62616	5.4653	424.523	462.367	565.659	593.709	210.621	137.588	220.574	232.127	66.98	68.4834	76.5889	57.054	iron-catecholate outer membrane transporter CirA && PF07715:TonB-dependent Receptor Plug Domain|PF00593:TonB dependent receptor	TonB_dep_Rec
b1724	ydiZ	17.7861	26.5784	23.8897	21.8236	17.8023	9.79518	15.0636	9.80496	131.816	211.182	132.938	101.662	410.75	393.204	446.562	477.479	putative endoribonuclease YdiZ && -	-
b1194	ycgR	179.265	153.897	150.234	122.552	177.884	252.561	253.311	219.654	562.837	446.534	523.564	585.002	62.6461	52.548	68.9626	45.5162	flagellar brake protein YcgR && PF07317:Flagellar regulator YcgR|PF07238:PilZ domain	-
b1946	fliN	1036.94	993.256	994.635	987.695	368.842	340.378	344.394	367.568	157.378	89.2081	146.796	168.693	36.9783	34.922	38.4989	30.1269	flagellar motor switch protein FliN && PF16973:Flagellar motor switch protein FliN N-terminal|PF01052:Type III flagellar switch regulator (C-ring) FliN C-term	-
b1882	cheY	325.712	464.803	383.868	512.441	151.176	158.964	140.201	145.71	283.301	231.569	344.723	335.288	40.7637	53.2234	43.0772	52.6041	chemotaxis protein CheY && PF00072:Response regulator receiver domain	Response_reg
b0665	glnV	4120.88	3493.33	3845.64	3418.13	4154.24	4831.42	4211.24	4514.46	1345.91	1062.61	1090.5	1107.7	986.059	797.24	1106.61	834.611	tRNA-Gln && -	-
b1000	cbpA	187.377	183.001	173.609	145.226	49.8199	50.6789	60.8716	54.731	229.168	307.65	201.2	179.234	656.576	585.529	559.863	752.805	curved DNA-binding protein && PF00226:DnaJ domain|PF01556:DnaJ C terminal domain	DnaJ_C
b1983	yeeN	388.362	406.537	389.636	381.225	479.615	552.09	530.925	515.335	344.798	343.673	340.209	341.575	188.386	191.848	186.848	190.049	putative transcriptional regulator YeeN && PF01709:Transcriptional regulator	-
b2802	fucI	117.737	117.855	108.783	99.4665	3.47253	4.11269	5.19619	4.55191	5.37373	4.79887	4.03371	5.24824	7.62534	5.81472	5.01274	6.56339	L-fucose isomerase && PF02952:L-fucose isomerase, C-terminal domain|PF07882:L-fucose isomerase, second N-terminal domain|PF07881:L-fucose isomerase, first N-terminal domain	-
b3922	yiiS	277.519	293.797	320.111	320.99	46.8709	48.6943	49.2183	68.9534	171.298	227.275	150.043	139.588	284.983	262.304	252.48	329.881	DUF406 domain-containing protein YiiS && PF04175:Protein of unknown function (DUF406)	-
b2527	hscB	95.1466	117.102	103.082	111.521	367.165	264.808	304.038	344.675	154.012	128.949	136.752	147.651	148.572	197.132	159.87	190.436	[Fe-S] cluster biosynthesis co-chaperone HscB && PF07743:HSCB C-terminal oligomerisation domain	-
b3070	nfeF	27.836	25.6968	23.6696	19.4832	100.288	111.547	103.141	142.351	149.466	165.159	149.52	163.162	128.537	136.883	132.704	113.975	NADPH-dependent ferric-chelate reductase && PF04954:Siderophore-interacting protein|PF08021:Siderophore-interacting FAD-binding domain	-
b4337	mdtM	15.2316	8.10232	15.21	15.9773	6.80245	8.95806	11.4139	11.956	12.3547	10.9141	9.39302	8.54553	14.7083	11.8094	11.8785	13.4244	multidrug efflux pump/bile salt:H(+) antiporter/Na(+):H(+) antiporter/K(+):H(+) antiporter && PF07690:Major Facilitator Superfamily	MFS_1
b1937	fliE	968.956	1061.42	1116.82	1312.51	330.485	430.953	440.182	434.025	134.009	56.9611	120.914	162.531	26.1693	36.718	28.0344	27.0137	flagellar protein FliE && PF02049:Flagellar hook-basal body complex protein FliE	-
b2577	yfiE	15.425	17.5381	17.7803	15.5762	24.0536	22.4202	29.8198	27.4972	19.3522	26.7853	26.8036	29.5595	29.6407	31.496	25.8854	31.8507	putative LysR-type DNA-binding transcriptional regulator YfiE && PF00126:Bacterial regulatory helix-turn-helix protein, lysR family|PF03466:LysR substrate binding domain	LysR_substrate
b3792	wzxE	17.9677	20.866	19.1267	22.4815	80.6521	60.2377	53.851	73.935	46.5069	48.5262	48.9617	50.7514	46.8788	60.6739	52.2252	62.0566	lipid IIIECA flippase && PF01943:Polysaccharide biosynthesis protein	-
b0224	dpaA	238.482	227.889	246.544	235.599	390.507	355.097	395.104	364.838	294.496	308.53	262.16	253.034	548.601	532.374	509.543	508.579	peptidoglycan meso-diaminopimelic acid protein amidase A && PF03734:L,D-transpeptidase catalytic domain	-
b2998	yghW	5.64814	5.59485	4.49089	8.10035	6.85247	6.18576	5.60756	9.0815	0.63727	2.07671	3.31661	0.938092	36.8006	42.3118	31.4105	83.3769	DUF2623 domain-containing protein YghW && -	-
b0484	copA	86.4838	77.8321	90.4202	75.1764	25.8014	22.1176	27.7221	25.7228	106.97	130.183	97.8061	92.807	177.136	172.033	173.971	218.66	Cu(+) exporting P-type ATPase && PF00122:E1-E2 ATPase|PF00702:haloacid dehalogenase-like hydrolase|PF00403:Heavy-metal-associated domain	E1-E2_ATPase
b0976	hyaE	4.07685	3.23071	1.21558	3.24826	0	0	0	1.19183	0.459984	1.87372	3.29167	0	5.6077	9.05872	5.75802	19.5737	putative HyaA chaperone && PF07449:Hydrogenase-1 expression protein HyaE	-
b4280	nanY	63.5653	70.8461	68.3386	80.6126	14.9909	17.8309	17.7311	15.0864	9.18489	12.026	10.1365	13.0377	5.99859	7.65984	7.57091	6.45852	2%2C7-anhydro-N-acetylneuraminate hydratase && PF01408:Oxidoreductase family, NAD-binding Rossmann fold|PF02894:Oxidoreductase family, C-terminal alpha/beta domain	GFO_IDH_MocA
b1823	cspC	9599.43	9263.54	9907.42	8147.87	4981.94	5268.14	4991.04	5072.43	12186.6	12577.7	10271.1	10278.1	9500.57	8438.58	9857.5	8996.66	transcription antiterminator and regulator of mRNA stability CspC && -	-
b1889	motB	353.824	327.652	338.168	291.648	320.669	363.602	332.502	331.647	378.353	272.109	367.081	412.542	50.8141	49.908	53.285	31.1848	motility protein B && PF00691:OmpA family|PF13677:Membrane MotB of proton-channel complex MotA/MotB	-
b4109	rdcA	34.6974	35.8552	34.1622	30.4099	31.3203	32.449	32.9143	26.5611	50.2268	39.9801	57.0474	58.1187	16.4835	15.9838	15.2674	14.7472	regulator of diguanylate cyclase RdcA && PF00350:Dynamin family	-
b3707	tnaC	7705.46	8552.87	7561.94	6338.58	0	0	0	0	0	3.98728	1.59197	0	3.14031	0	1.91454	0	tnaAB operon leader peptide && -	-
b3087	ygjR	335.011	330.263	337.922	275.625	43.4892	44.7631	48.1524	42.6396	78.6573	79.9879	77.0582	65.5581	59.0599	48.9666	55.0649	53.1455	putative oxidoreductase YgjR && PF01408:Oxidoreductase family, NAD-binding Rossmann fold	GFO_IDH_MocA
b2670	alaE	52.579	60.872	45.6274	35.7135	18.0905	11.8767	14.868	13.2095	61.9936	132.909	78.0066	58.8371	415.83	348.821	325.951	488.022	L-alanine exporter && PF06610:L-alanine exporter	-
b2530	iscS	378.155	450.638	389.077	372.816	1566.83	1428.28	1490.6	1597.46	845.614	776.657	898.088	884.002	881.614	1051.31	879.921	978.001	cysteine desulfurase IscS && PF00266:Aminotransferase class-V	Aminotran_5
b4352	yjiA	284.322	268.384	262.189	221.156	53.6168	58.6386	61.9568	62.6103	93.397	81.2454	93.3224	92.8799	73.7088	67.6592	64.2182	60.2927	P-loop guanosine triphosphatase YjiA && PF02492:CobW/HypB/UreG, nucleotide-binding domain|PF07683:Cobalamin synthesis protein cobW C-terminal domain	-
b3892	fdoI	551.522	594.363	542.211	470.534	976.671	980.104	980.521	1009.4	662.28	559.77	606	653.549	418.462	415.513	398.487	362.71	formate dehydrogenase O subunit gamma && PF00033:Cytochrome b/b6/petB	-
b2531	iscR	211.082	212.206	198.371	217.069	1484.67	1275.83	1295.57	1427.11	849.359	842.404	826.506	864.379	872.015	951.599	837.612	803.088	DNA-binding transcriptional dual regulator IscR && PF02082:Transcriptional regulator	Rrf2
b1866	aspS	267.149	322.718	281.034	293.568	350.206	340.022	368.643	376.436	245.54	252.747	257.449	269.18	373.676	396.652	378.535	454.626	aspartate--tRNA ligase && PF02938:GAD domain|PF00152:tRNA synthetases class II (D, K and N)|PF01336:OB-fold nucleic acid binding domain	tRNA-synt_2
b2708	gutQ	660.248	624.844	600.329	469.988	52.6065	63.4405	60.6631	63.9961	68.9676	63.9264	71.3173	65.0255	48.0312	41.7995	46.8974	45.854	D-arabinose 5-phosphate isomerase GutQ && PF01380:SIS domain	SIS
b0758	galT	477.251	519.869	434.368	358.613	48.7723	47.1323	49.8001	49.5071	45.9272	54.6965	50.861	54.0599	51.5137	62.0405	48.3436	53.2172	galactose-1-phosphate uridylyltransferase && PF01087:Galactose-1-phosphate uridyl transferase, N-terminal domain|PF02744:Galactose-1-phosphate uridyl transferase, C-terminal domain	-
b1618	uidR	67.0583	77.1578	76.5959	81.1406	92.6649	93.7472	78.8555	77.6475	85.4006	78.4299	82.2249	77.2568	119.555	130.179	110.062	157.591	DNA-binding transcriptional repressor UidR && PF00440:Bacterial regulatory proteins, tetR family	TetR_N
b2282	nuoH	899.065	896.439	866.549	849.46	277.966	299.102	305.255	309.247	504.811	513.392	470.755	475.422	487.062	526.484	491.703	487.24	NADH:quinone oxidoreductase subunit H && PF00146:NADH dehydrogenase	-
b0569	nfrB	14.8671	15.0476	14.8091	12.6247	9.03864	10.3483	10.4119	9.66805	5.49453	7.01515	7.57573	6.27742	16.4172	13.1048	12.6075	14.2192	cyclic di-3'%2C5'-guanylate-activated glycosyltransferase && PF13632:Glycosyl transferase family group 2|PF05157:Type II secretion system (T2SS), protein E, N-terminal domain	-
b4595	yciY	62.041	44.4501	44.5992	50.6505	32.6083	55.2879	17.237	40.9949	56.9587	65.3088	69.9918	53.5683	123.853	100.302	110.169	120.585	uncharacterized protein YciY && -	-
b1942	fliJ	368.364	373.071	503.222	530.099	156.681	190.187	162.641	162.262	83.4996	41.4219	88.4727	98.5757	14.3224	15.816	16.0084	13.3893	flagellar biosynthesis protein FliJ && PF02050:Flagellar FliJ protein	-
b1283	osmB	54.6948	51.5033	46.5084	47.9363	37.1723	33.3522	40.032	42.3426	135.765	264.225	139.025	151.74	258.108	256.523	317.342	348.101	osmotically-inducible lipoprotein OsmB && -	-
b0623	cspE	7427.02	8017.45	10196.9	9240.88	14983.4	16728.3	11389.4	13534.8	8994.02	6709.3	8681.36	8356.63	2126.44	2213.41	3021.56	2433.45	transcription antiterminator and regulator of RNA stability CspE && -	-
b2370	evgS	51.1444	50.2135	47.8179	48.6111	33.084	25.5279	23.8799	26.3307	59.2884	59.2017	55.0811	50.5536	41.0561	44.0777	42.2302	30.7793	sensor histidine kinase EvgS && PF01627:Hpt domain|PF00072:Response regulator receiver domain|PF00512:His Kinase A (phospho-acceptor) domain|PF00497:Bacterial extracellular solute-binding proteins, family 3|PF02518:Histidine kinase-, DNA gyrase B-, and HSP90-like ATPase	Response_reg
b1927	amyA	203.631	199.574	191.008	198.067	62.5011	69.7993	70.5467	59.2828	117.175	159.973	125.496	120.378	134.144	122.494	151.841	144.062	alpha-amylase && PF00128:Alpha amylase, catalytic domain	-
b1678	ldtE	36.05	35.7536	33.1388	24.2446	12.5185	18.0809	17.9059	20.3465	114.32	166.781	105.141	94.4924	252.397	213.526	241.461	266.999	L%2CD-transpeptidase LdtE && PF01476:LysM domain|PF03734:L,D-transpeptidase catalytic domain	LysM
b1198	dhaM	475.316	456.256	416.77	329.722	87.445	89.2632	85.8459	78.4189	125.46	119.913	118.809	125.28	64.8976	73.4311	74.6287	75.4104	dihydroxyacetone kinase subunit M && PF00391:PEP-utilising enzyme, mobile domain|PF00381:PTS HPr component phosphorylation site|PF03610:PTS system fructose IIA component|PF05524:PEP-utilising enzyme, N-terminal	EIIA-man
b2721	hycE	2.68084	2.63841	2.9309	1.66744	1.29836	2.39617	2.1587	1.25142	5.15182	3.32273	1.60594	3.94986	3.30559	2.1137	2.81303	3.34019	formate hydrogenlyase subunit HycE && PF00329:Respiratory-chain NADH dehydrogenase, 30 Kd subunit|PF00346:Respiratory-chain NADH dehydrogenase, 49 Kd subunit|PF00374:Nickel-dependent hydrogenase	-
b4430	rydB	13.0481	7.10875	9.51012	19.0596	0	7.85955	3.39281	10.4899	37.7863	24.1875	17.5585	37.7444	143.739	103.269	86.5767	154.278	small regulatory RNA RydB && -	-
b3754	hsrA	47.4288	36.6721	44.9466	44.2002	21.9394	25.2005	23.265	20.1472	32.5168	33.2971	31.7725	33.4875	41.0682	30.4457	35.4452	42.202	putative transporter HsrA && PF07690:Major Facilitator Superfamily	MFS_1
b3366	nirD	517.801	799.253	678.825	889.8	9.8072	10.896	5.6443	6.54414	5.05139	6.85885	5.11183	2.89173	12.2443	12.3165	13.1735	26.3788	nitrite reductase (NADH) small subunit && PF13806:Rieske-like [2Fe-2S] domain	-
b3724	phoU	51.5334	57.7056	45.8739	45.5226	80.1909	140.36	132.198	136.898	79.8852	96.5926	86.9993	84.2887	99.108	106.114	101.562	122.506	negative regulator of the pho regulon && PF01895:PhoU domain	PhoU
b2013	tsuA	2.51352	2.58663	3.20596	4.52824	18.8686	18.8411	19.3893	20.2071	57.5384	221.813	82.8682	66.5859	194.268	185.67	206.708	279.142	thiosulfate transporter && PF04143:Sulphur transport	-
b2797	sdaB	395.64	360.897	342.962	294.55	608.066	922.394	893.667	905.891	104.512	81.538	93.9123	112.571	50.5308	45.2936	48.3884	46.1832	L-serine deaminase II && PF03313:Serine dehydratase alpha chain|PF03315:Serine dehydratase beta chain	-
b2706	gutM	511.413	466.387	401.486	263.531	4.79673	6.92805	1.28173	1.98142	8.15705	6.23012	7.95986	11.2571	6.86944	5.73719	5.78351	8.41864	DNA-binding transcriptional activator GutM && PF06923:Glucitol operon activator protein (GutM)	-
b2426	ucpA	831.443	742.589	720.584	585.68	165.394	159.255	168.664	156.112	126.527	127.245	131.91	131.162	77.6157	79.5383	82.6734	69.6157	oxidoreductase UcpA && PF00106:short chain dehydrogenase	adh_short
b1929	yedE	29.919	36.3415	35.9271	30.9506	16.7732	14.9197	16.8346	19.3213	21.7623	16.6136	22.9687	19.1539	34.1763	41.616	38.5766	60.6993	putative selenium transporter YedE && PF04143:Sulphur transport	-
b4218	paeA	36.7496	32.9697	30.6744	33.4622	129.402	108.825	119.132	117.824	66.094	59.6311	59.2547	65.9344	56.3399	47.1781	64.5303	53.2525	putative cadaverine/putrescine exporter && PF01595:Domain of unknown function DUF21|PF03471:Transporter associated domain	-
b4072	nrfC	222.918	228.03	217.728	253.232	1.83548	2.38593	1.02996	1.4153	4.91608	1.78003	2.30978	3.01529	2.97909	2.30512	3.09831	6.41806	putative menaquinol-cytochrome c reductase 4Fe-4S subunit && PF13247:4Fe-4S dicluster domain	-
b3653	gltS	28.5702	28.1914	29.7605	33.9597	72.2066	71.9394	81.6862	69.3989	42.6115	45.3776	40.5913	39.0918	61.4197	48.2951	53.5786	59.3461	glutamate:sodium symporter && PF03616:Sodium/glutamate symporter	-
b3169	nusA	182.761	249.386	191.877	231.339	665.795	483.926	529.643	521.88	200.062	172.836	215.526	210.617	262.115	352.282	298.616	367.872	transcription termination/antitermination protein NusA && PF13184:NusA-like KH domain|PF08529:NusA N-terminal domain|PF14520:Helix-hairpin-helix domain	-
b3743	asnC	30.9288	30.8923	39.0972	35.2956	52.67	64.0408	53.2796	62.6802	67.5756	71.6667	78.0378	63.5695	67.2191	65.2464	61.3154	71.8695	DNA-binding transcriptional dual regulator AsnC && PF01037:AsnC family|PF13412:Winged helix-turn-helix DNA-binding	AsnC_trans_reg
b4187	aidB	0.818516	3.07201	3.18174	3.42745	2.12401	1.42432	1.84455	1.4623	7.44971	12.1384	6.60874	6.14779	27.3764	37.4717	36.6924	60.6486	putative acyl-CoA dehydrogenase AidB && PF00441:Acyl-CoA dehydrogenase, C-terminal domain|PF02770:Acyl-CoA dehydrogenase, middle domain	-
b2213	ada	42.0725	40.8503	37.344	35.9001	45.6316	46.0011	32.9277	43.5354	35.5004	36.784	35.2027	31.3296	56.9458	49.6469	46.8523	47.9397	DNA-binding transcriptional dual regulator/DNA repair protein Ada && PF12833:Helix-turn-helix domain|PF02805:Metal binding domain of Ada|PF02870:6-O-methylguanine DNA methyltransferase, ribonuclease-like domain|PF01035:6-O-methylguanine DNA methyltransferase, DNA binding domain	DNA_binding_1
b0697	kdpB	2.45382	2.04462	1.89367	1.70783	0.842763	2.34751	2.02674	1.39251	3.58289	6.71357	3.96245	3.03266	7.01168	7.76158	5.67635	7.73692	K(+) transporting P-type ATPase subunit KdpB && PF00122:E1-E2 ATPase|PF00702:haloacid dehalogenase-like hydrolase	E1-E2_ATPase
b3368	cysG	154.874	168.637	158.966	176.109	53.3236	47.0658	49.0303	52.0879	45.5495	41.3527	43.2752	42.7671	42.6822	41.2627	40.1301	47.6783	siroheme synthase && PF13241:Putative NAD(P)-binding|PF10414:Sirohaem synthase dimerisation region|PF00590:Tetrapyrrole (Corrin/Porphyrin) Methylases|PF14824:Sirohaem biosynthesis protein central	-
b2201	ccmA	526.58	478.231	552.898	542.516	14.6274	26.5512	29.5783	21.3384	16.7651	17.7319	15.3074	20.9988	14.9089	11.7502	15.0724	18.8672	cytochrome c maturation protein A && PF00005:ABC transporter	ABC_tran
b1681	sufD	12.0907	15.0744	12.583	11.208	28.5089	39.6355	36.638	41.8715	52.6649	71.2349	56.5075	61.1706	89.71	93.7705	90.3086	99.0626	Fe-S cluster scaffold complex subunit SufD && PF01458:Uncharacterized protein family (UPF0051)	-
b4335	yjiM	35.5576	37.6254	37.0498	42.5268	1.49898	2.16501	2.20297	3.30236	11.4709	10.1239	6.8405	7.27021	9.60903	11.2054	10.1585	17.8087	putative dehydratase subunit && PF06050:2-hydroxyglutaryl-CoA dehydratase, D-component	HGD-D
b1660	punC	339.071	342.205	300.267	251.084	29.7166	35.4242	41.3071	41.5902	25.2889	14.3108	23.4461	27.1954	21.0844	20.6198	20.0221	17.4079	purine nucleoside transporter PunC && PF07690:Major Facilitator Superfamily	MFS_1
b2741	rpoS	213.404	197.155	187.071	202.305	234.516	276.285	280.663	241.362	762.413	932.673	723.842	730.929	1356.57	1147.51	1367.51	1669.25	RNA polymerase sigma factor RpoS && PF00140:Sigma-70 factor, region 1.2|PF04545:Sigma-70, region 4|PF04542:Sigma-70 region 2|PF04539:Sigma-70 region 3	Sigma70_r2
b2293	hxpA	547.219	457.159	514.072	442.172	192.88	218.924	201.651	196.133	358.61	361.519	320.045	328.687	231.001	222.719	231.598	228.118	hexitol phosphatase A && PF13419:Haloacid dehalogenase-like hydrolase	-
b3113	tdcF	387.518	511.903	557.976	996.301	1.26507	5.93833	3.5494	4.26767	8.47079	7.66784	4.89837	6.2347	4.22735	7.679	6.81135	3.28775	putative enamine/imine deaminase && PF01042:Endoribonuclease L-PSP	Ribonuc_L-PSP
b4175	hflC	947.305	932.8	918.555	811.292	1007.62	943.396	940.749	920.088	699.437	687.954	687.755	673.544	558.343	519.841	523.284	490.272	regulator of FtsH protease && PF01145:SPFH domain / Band 7 family	-
b2200	ccmB	182.004	178.873	213.856	185.709	5.20912	11.0168	12.8753	5.73805	5.81328	7.44231	7.0234	3.87122	3.73001	9.03412	5.73929	1.93397	cytochrome c maturation protein B && PF03379:CcmB protein	-
b3755	yieP	317.523	324.589	358.105	306.34	139.185	142.417	140.824	144.103	317.278	326.447	310.124	304.673	305.875	279.408	280.344	346.67	DNA-binding transcriptional regulator YieP && PF07729:FCD domain|PF00392:Bacterial regulatory proteins, gntR family	FCD
b1633	nth	8.83551	9.88072	7.62604	6.72482	153.987	161.903	166.504	157.766	75.3181	68.8839	73.2157	85.1716	83.8775	96.1249	85.7932	98.2378	endonuclease III && PF00730:HhH-GPD superfamily base excision DNA repair protein|PF00633:Helix-hairpin-helix motif	HhH-GPD
b3224	nanT	129.233	129.683	97.9141	74.6688	3.80539	5.37675	7.27258	5.10305	3.07736	5.91673	5.12506	2.89921	4.7389	4.43276	6.45243	5.94165	N-acetylneuraminate:H(+) symporter && PF07690:Major Facilitator Superfamily	MFS_1
b1130	phoP	166.803	211.485	184.527	193.444	198.599	196.442	184.019	186.112	308.621	307.278	336.339	322.435	395.518	396.942	373.613	485.864	DNA-binding transcriptional dual regulator PhoP && PF00072:Response regulator receiver domain|PF00486:Transcriptional regulatory protein, C terminal	Response_reg
b2015	yeeY	10.4946	11.0886	11.1258	14.4935	13.5281	11.8767	8.68267	8.43701	22.103	22.9911	20.6699	18.5924	44.6988	49.5249	57.9767	57.1548	putative DNA-binding transcriptional regulator YeeY && PF00126:Bacterial regulatory helix-turn-helix protein, lysR family|PF03466:LysR substrate binding domain	LysR_substrate
b4592	appX	14.3108	15.5934	13.9073	9.75526	7.95771	1.91559	9.92305	7.67001	11.8409	16.0777	19.2577	15.9778	25.3251	33.3127	41.6876	37.6019	cytochrome bd-II accessory subunit AppX && -	-
b0006	yaaA	344.86	344.66	327.714	254.04	133.663	157.056	155.589	153.923	139.363	124.314	152.436	155.948	85.7827	88.6495	111.897	75.3102	DNA binding and peroxide stress response protein YaaA && PF03883:Protein of unknown function (DUF328)	-
b4336	yjiN	17.5469	9.93708	11.7373	10.8258	12.9025	10.8475	12.2469	10.2087	27.7951	30.9317	22.1832	23.0942	29.6932	26.4421	29.8727	28.8457	DUF445 domain-containing protein YjiN && PF04286:Protein of unknown function (DUF445)	-
b2764	cysJ	6.73669	5.46057	4.49089	5.18422	12.6085	10.8869	14.7399	12.549	63.2172	310.509	98.1716	89.7566	680.663	518.297	571.531	711.828	sulfite reductase%2C flavoprotein subunit && PF00667:FAD binding domain|PF00175:Oxidoreductase NAD-binding domain|PF00258:Flavodoxin	NAD_binding_1
b2682	ygaZ	220.215	187.769	212.715	198.448	289.141	322.263	313.242	326.692	217.853	215.37	224.073	211.597	173.93	139.512	160.713	124.621	L-valine exporter%2C YgaZ component && PF03591:AzlC protein	-
b2674	nrdI	2.15881	3.52843	4.32699	1.89205	48.0173	69.3527	72.9742	74.6286	91.097	125.148	94.7049	88.7421	89.6823	79.9018	83.4992	87.0698	dimanganese-tyrosyl radical cofactor maintenance flavodoxin NrdI && PF07972:NrdI Flavodoxin like	-
b1883	cheB	78.3052	99.9016	88.3807	131.704	27.0183	27.486	27.905	22.6448	46.4952	37.1671	56.9698	53.7768	5.15909	7.76979	7.72654	7.32699	protein-glutamate methylesterase/protein glutamine deamidase && PF01339:CheB methylesterase|PF00072:Response regulator receiver domain	CheB_methylest
b1482	osmC	64.6968	61.5434	52.3937	61.8027	35.4044	48.6613	44.8604	44.5819	384.486	651.393	399.375	334.586	857.862	666.231	931.844	926.051	osmotically inducible peroxiredoxin OsmC && PF02566:OsmC-like protein	-
b4110	rdcB	72.5093	74.7915	66.0299	66.7933	46.3068	58.1672	49.3443	58.4282	88.1129	67.1917	96.0344	104.964	10.1819	11.9835	12.7418	12.3329	regulator of diguanylate cyclase RdcB && PF13990:YjcZ-like protein	-
b4377	yjjU	8.26137	8.55168	9.78462	15.6878	9.87674	7.63025	9.02221	8.41273	15.0381	23.6675	16.3422	16.98	60.416	84.7117	63.8404	122.861	putative patatin-like phospholipase YjjU && PF01734:Patatin-like phospholipase	-
b3518	ccp	1612.49	1506.78	1656.16	1502.05	5.82313	6.88132	2.47544	3.40158	5.12004	3.52951	3.33084	2.89882	5.55957	3.98895	5.28964	6.33691	cytochrome c peroxidase && PF03150:Di-haem cytochrome c peroxidase|PF00034:Cytochrome c|PF14376:Haem-binding domain	CCP_MauG
b2803	fucK	79.3062	73.5823	74.5127	71.4246	5.73695	4.6452	7.64159	3.35124	7.88975	10.9587	9.92878	10.1861	7.38604	7.27762	7.94353	7.22889	L-fuculokinase && PF00370:FGGY family of carbohydrate kinases, N-terminal domain|PF02782:FGGY family of carbohydrate kinases, C-terminal domain	FGGY_N
b0485	glsA	0.633991	1.38162	0.693128	0.833476	0	0.381886	0.741836	0.50969	8.65539	16.5068	9.34195	8.68715	66.8958	72.8309	76.4124	137.68	glutaminase 1 && PF04960:Glutaminase	-
b2243	glpC	1492.82	1550.98	1286.18	1267.22	6.83521	9.7227	11.0416	5.5899	21.1118	13.5587	17.7443	20.5293	19.8742	25.5789	25.4991	43.0638	anaerobic glycerol-3-phosphate dehydrogenase subunit C && PF02754:Cysteine-rich domain|PF13183:4Fe-4S dicluster domain	-
b1175	minD	805.601	710.525	720.465	639.738	417.824	484.927	492.07	546.608	454.658	505.398	515.041	503.786	413.397	420.064	416.731	407.478	Z-ring positioning protein MinD && PF01656:CobQ/CobB/MinD/ParA nucleotide binding domain	CbiA
b3410	feoC	161.606	148.214	133.021	104.997	52.0441	74.417	96.3729	93.3022	62.7267	70.6606	35.769	62.6978	86.458	87.1471	78.1569	139.682	ferrous iron transport protein FeoC && -	-
b2278	nuoL	363.836	365.302	349.938	431.526	122.407	117.316	115.23	119.66	166.396	170.628	163.864	163.76	167.756	205.698	176.136	201.554	NADH:quinone oxidoreductase subunit L && PF00361:Proton-conducting membrane transporter|PF00662:NADH-Ubiquinone oxidoreductase (complex I), chain 5 N-terminus	-
b1493	gadB	0.527761	0.460048	0.230795	0.370037	0	0	0	0.339429	2.62004	5.33629	1.4488	1.34989	37.6569	34.0546	38.1781	54.5804	glutamate decarboxylase B && PF00282:Pyridoxal-dependent decarboxylase conserved domain	-
b0325	yahK	18.4496	22.2515	19.7086	19.9963	10.3374	14.5913	10.5468	10.8695	89.6693	160.203	73.4581	70.2443	208.046	193.065	206.497	225.583	aldehyde reductase%2C NADPH-dependent && PF00107:Zinc-binding dehydrogenase|PF08240:Alcohol dehydrogenase GroES-like domain	ADH_zinc_N
b3417	malP	134.907	179.776	150.867	177.409	3.81265	4.83698	4.81852	5.06528	29.209	38.2863	29.5752	26.5205	41.7626	36.0623	45.7043	48.4474	maltodextrin phosphorylase && PF00343:Carbohydrate phosphorylase	-
b1564	relB	149.727	131.591	134.727	123.125	111.01	114.313	128.814	148.606	149.886	155.753	146.76	147.468	262.511	248.277	227.053	290.443	antitoxin/DNA-binding transcriptional repressor RelB && -	-
b0999	cbpM	136.763	114.267	113.593	94.4511	15.3173	50.0682	25.6345	22.5338	139.75	172.977	94.0356	98.8859	355.21	362.455	332.464	503.595	chaperone modulator CbpM && PF13591:MerR HTH family regulatory protein	-
b0897	ycaC	11.7925	4.88278	10.314	7.02805	1.18033	1.13652	1.10388	4.55063	92.7914	187.44	95.7849	80.7926	307.27	263.197	293.365	271.057	putative hydrolase YcaC && PF00857:Isochorismatase family	Isochorismatase
b4488	ilvG	10.338	12.342	10.4178	14.0242	58.7854	67.0363	64.5149	67.0671	32.2439	30.7226	31.0652	30.1375	43.239	47.8366	44.5611	49.8859	- && -	-
b1563	relE	162.256	160.572	156.62	126.455	113.922	144.128	160.216	153.56	179.71	169.771	114.838	145.873	269.053	267.496	256.269	332.293	mRNA interferase toxin RelE && -	-
b0837	yliI	3.18018	3.32081	4.05629	4.41309	1.76838	0.63853	2.89422	1.27833	6.0849	8.03886	5.56334	6.17325	9.919	9.4386	12.2876	13.7874	aldose sugar dehydrogenase YliI && PF07995:Glucose / Sorbosone dehydrogenase	-
b2763	cysI	7.59679	5.36165	6.04029	6.58242	10.8007	10.2959	9.96649	11.2431	51.5351	260.29	65.6584	66.7934	588.19	487.47	523.02	686.194	sulfite reductase%2C hemoprotein subunit && PF01077:Nitrite and sulphite reductase 4Fe-4S domain|PF03460:Nitrite/Sulfite reductase ferredoxin-like half domain	-
b0594	entE	0.550758	0.500098	0.802841	0.563153	79.6264	72.3215	90.0789	109.661	56.507	59.1223	66.4062	72.1125	55.3356	65.3847	63.3724	62.8052	2%2C3-dihydroxybenzoate-AMP ligase && PF13193:AMP-binding enzyme C-terminal domain|PF00501:AMP-binding enzyme	AMP-binding
b3491	yhiM	0.842613	1.53022	1.84242	4.06171	4.68545	3.72203	4.16287	4.74186	5.75177	8.80381	4.8757	4.36172	89.915	77.2804	73.2271	110.588	inner membrane protein YhiM && PF10951:Protein of unknown function (DUF2776)	-
b1376	uspF	321.253	322.634	319.256	243.42	14.1775	20.8865	16.9718	20.2241	63.2875	85.9327	59.2872	73.5981	93.3973	82.1407	106.455	168.016	universal stress protein F && PF00582:Universal stress protein family	Usp
b1897	otsB	5.16929	6.63838	4.84411	6.7958	3.69571	4.00337	4.89649	3.5621	112.045	212.244	124.019	98.6577	258.311	262.364	321.6	261.072	trehalose-6-phosphate phosphatase && PF02358:Trehalose-phosphatase	-
b1566	flxA	223.816	219.197	234.012	221.069	211.871	246.093	183.599	164.226	180.227	104.621	160.631	199.991	22.6329	19.2273	22.8538	17.5024	PF14282 family protein FlxA && PF14282:FlxA-like protein	-
b2283	nuoG	1091.71	1017.96	968.728	912.942	351.443	388.31	374.281	367.162	645.969	676.389	685.87	676.565	654.88	681.646	638.681	634.764	NADH:quinone oxidoreductase subunit G && PF04879:Molybdopterin oxidoreductase Fe4S4 domain|PF00384:Molybdopterin oxidoreductase|PF01568:Molydopterin dinucleotide binding domain|PF13510:2Fe-2S iron-sulfur cluster binding domain|PF10588:NADH-ubiquinone oxidoreductase-G iron-sulfur binding region	-
b1182	hlyE	4.54013	3.00355	3.89998	3.12645	0.270492	0.976698	1.26486	0	0.402486	1.80346	1.17827	0.444359	2.84074	3.17055	2.0468	7.02974	hemolysin E && PF06109:Haemolysin E (HlyE)	-
b3858	yihD	705.983	657.059	658.065	620.667	232.984	245.451	230.711	284.444	341.916	362.178	326.796	345.718	184.93	187.032	199.431	211.977	DUF1040 domain-containing protein YihD && -	-
b3267	yhdV	23.9803	11.6131	18.2063	12.26	12.2233	16.0495	10.3924	8.5683	33.8959	34.3498	37.1101	32.2501	55.6981	31.1669	43.9827	52.5071	lipoprotein YhdV && -	-
b0324	yahJ	33.0401	28.5447	30.277	32.1437	15.5184	23.0577	21.0192	22.6939	41.1391	40.5431	42.3029	35.1632	46.5768	51.672	49.2133	55.7122	amidohydrolase family protein YahJ && PF07969:Amidohydrolase family	-
b0696	kdpC	9.03272	10.4047	8.74666	8.82132	8.61043	4.97451	4.02637	8.71409	9.60909	14.0912	10.2103	13.202	15.8249	15.6796	13.6574	12.8161	K(+) transporting P-type ATPase subunit KdpC && PF02669:K+-transporting ATPase, c chain	-
b0433	ampG	202.682	186.022	168.354	158.67	273.43	243.206	258.534	255.329	116.636	99.2767	113.654	119.069	62.7903	69.1261	66.2988	53.2286	muropeptide:H(+) symporter && PF07690:Major Facilitator Superfamily	MFS_1
b1174	minE	470.22	499.689	487.438	386.875	291.961	332.279	329.217	336.619	239.212	283.365	285.303	312.163	224.056	199.577	229.1	184.672	Z-ring positioning protein MinE && -	-
b1065	mdtH	12.1092	9.46265	14.4422	12.4353	5.10109	3.83118	4.57987	3.34334	11.9927	21.2721	15.2087	10.2794	42.9553	44.0753	41.9845	62.3805	multidrug efflux pump MdtH && PF07690:Major Facilitator Superfamily	MFS_1
b1680	sufS	16.108	14.2524	14.6975	13.3745	31.9221	43.0419	48.3718	36.0258	56.9691	79.5986	65.0283	59.1897	96.8328	97.4335	92.0227	92.1261	L-cysteine desulfurase && PF00266:Aminotransferase class-V	Aminotran_5
b2707	srlR	591.896	595.813	535.565	415.776	62.1503	54.3196	56.6344	52.5306	48.8475	52.5455	52.9114	49.0426	32.4073	33.756	35.9904	40.3613	DNA-binding transcriptional repressor SrlR && PF08220:DeoR-like helix-turn-helix domain|PF00455:DeoR C terminal sensor domain	DeoR
b2350	yfdG	241.168	219.281	243.176	260.639	377.849	350.901	387.06	397.594	181.006	135.93	157.224	197.604	128.792	110.951	142.602	117.208	putative bactoprenol-linked glucose translocase && PF04138:GtrA-like protein	-
b3808	yzcX	18.2566	11.2726	7.31849	14.1339	24.8719	30.4248	38.4518	26.9082	29.0784	25.8435	9.82698	25.2937	23.5039	23.3737	18.7613	42.9327	protein YzcX && -	-
b4058	uvrA	128.706	134.191	119.121	115.144	91.5799	88.6647	93.6573	93.6594	102.592	103.707	103.537	104.508	120.181	132.278	119.659	142.167	UvrABC excision nuclease subunit A && -	-
b2168	fruK	11.3389	12.3551	8.78091	16.425	52.2802	27.8893	37.3462	30.386	12.3138	14.3313	15.2585	12.8036	18.8118	28.2644	27.3724	36.7449	1-phosphofructokinase && PF00294:pfkB family carbohydrate kinase	PfkB
b0151	fhuC	21.4961	14.3363	14.587	21.1137	94.595	124.348	146.001	137.656	74.2874	82.2563	74.0626	85.6555	85.4437	96.1518	85.9205	98.3067	iron(III) hydroxamate ABC transporter ATP binding subunit && PF00005:ABC transporter	ABC_tran
b3519	treF	17.0284	19.4335	17.343	17.5949	13.7548	15.1157	11.0462	16.1396	43.3807	65.3369	47.8315	42.4904	107.056	78.7977	95.9882	120.239	cytoplasmic trehalase && PF01204:Trehalase	-
b3471	yhhQ	18.8734	23.952	15.7788	21.9901	107.787	96.2972	101.499	99.6065	29.2111	29.8597	29.7598	34.684	74.6178	61.4034	54.4394	53.3822	queuosine precursor transporter && PF02592:Putative vitamin uptake transporter	-
b2280	nuoJ	478.007	504.299	464.625	563.726	160.903	162.421	156.717	138.806	258.931	279.918	234.923	247.048	266.714	317.065	271.787	342.976	NADH:quinone oxidoreductase subunit J && PF00499:NADH-ubiquinone/plastoquinone oxidoreductase chain 6	-
b1651	gloA	489.304	507.091	525.434	440.913	426.868	395.597	500.439	437.66	390.009	456.997	415.259	449.622	277.664	267.539	275.039	240.846	lactoylglutathione lyase && PF00903:Glyoxalase/Bleomycin resistance protein/Dioxygenase superfamily	Glyoxalase
b3741	mnmG	70.3401	90.8817	69.1169	75.9118	264.44	218.681	249.754	249.847	110.897	92.72	118.892	115.573	106.422	147.746	120.381	157.518	5-carboxymethylaminomethyluridine-tRNA synthase subunit MnmG && PF13932:GidA associated domain|PF01134:Glucose inhibited division protein A	-
b2808	gcvA	40.433	38.6154	37.336	37.6957	73.093	71.2211	72.3799	64.7522	54.1804	46.5834	56.0572	57.0948	59.394	61.6466	66.8682	60.4415	DNA-binding transcriptional dual regulator GcvA && PF03466:LysR substrate binding domain|PF00126:Bacterial regulatory helix-turn-helix protein, lysR family	LysR_substrate
b1783	yeaG	5.27319	6.74505	5.34729	5.82723	1.91232	2.76201	2.02692	2.94909	64.0234	107.718	81.3263	64.0171	204.06	195.865	207.965	239.095	protein kinase YeaG && PF06798:PrkA serine protein kinase C-terminal domain|PF08298:PrkA AAA domain	-
b0593	entC	1.13172	0.959117	0	0.771462	143.273	141.793	172.052	190.054	121.732	111.761	147.826	133.477	85.7177	105.377	101.038	86.1358	isochorismate synthase EntC && PF00425:chorismate binding enzyme	-
b4384	deoD	2441.02	2177.52	2190.88	1994.67	1036.09	1254.47	1284.93	1302.12	616.112	623.635	655.361	655.163	481.515	394.718	462.382	418.665	purine nucleoside phosphorylase && PF01048:Phosphorylase superfamily	-
b3541	dppD	87.0139	79.2558	88.0653	65.1979	22.8137	25.7086	20.3982	13.7733	26.299	29.783	20.8704	24.2989	38.6555	45.1279	46.8421	35.6568	dipeptide ABC transporter ATP binding subunit DppD && PF08352:Oligopeptide/dipeptide transporter, C-terminal region|PF00005:ABC transporter	ABC_tran
b1683	sufB	5.1678	9.74587	9.4526	8.18745	23.3758	20.1137	30.8545	27.8038	33.7959	48.6351	37.713	40.0353	68.5361	68.8462	67.3081	91.3412	Fe-S cluster scaffold complex subunit SufB && PF01458:Uncharacterized protein family (UPF0051)	-
b3299	rpmJ	4657.54	4565.4	4865.36	4848.58	21341.7	18856.5	19186.5	20397.4	8237.05	6839.71	8262.94	8269.06	6241.37	6317.08	6587.37	6629.31	50S ribosomal subunit protein L36 && -	-
b4074	nrfE	27.4542	27.2923	27.189	27.4992	0.743487	0.859071	0.973464	0.143321	1.32755	0.721026	0.719698	1.54709	1.20672	1.05822	1.29829	0.77289	putative cytochrome c-type biogenesis protein NrfE && PF16327:Cytochrome c-type biogenesis protein CcmF C-terminal|PF01578:Cytochrome C assembly protein	-
b1102	fhuE	2.97107	3.31093	2.50998	3.78756	16.4459	22.7771	23.9139	26.5999	37.7124	46.7686	43.9973	45.3985	37.587	37.2524	34.7175	34.4375	ferric coprogen/ferric rhodotorulic acid outer membrane transporter && PF07715:TonB-dependent Receptor Plug Domain|PF00593:TonB dependent receptor	TonB_dep_Rec
b0992	yccM	167.293	173.884	181.241	219.75	2.06723	2.81988	1.71852	2.21388	3.75954	1.94909	2.77928	2.01244	4.16662	2.5	2.40655	3.25603	putative electron transport protein YccM && PF12801:4Fe-4S binding domain	-
b1308	pspE	1409.78	1409.26	1462.23	1231.46	60.3017	84.2677	98.1437	92.0888	85.0664	96.8338	83.0099	91.3433	74.0217	65.24	77.0375	82.8912	thiosulfate sulfurtransferase PspE && PF00581:Rhodanese-like domain	Rhodanese
b3162	deaD	354.83	351.676	331.642	318.048	2777.79	1627.86	1586.41	1705.4	413.776	363.048	422.125	480.946	516.407	666.443	528.588	499.753	ATP-dependent RNA helicase DeaD && PF00271:Helicase conserved C-terminal domain|PF03880:DbpA RNA binding domain|PF00270:DEAD/DEAH box helicase|PF12343:Cold shock protein DEAD box A	DEAD
b4032	malG	281.65	252.096	188.527	121.46	1.10747	2.99915	2.33041	4.53658	6.59156	4.02755	4.02013	5.00315	4.75805	3.01347	4.8347	5.36386	maltose ABC transporter membrane subunit MalG && PF00528:Binding-protein-dependent transport system inner membrane component	BPD_transp_1
b4353	yjiX	240.665	254.335	274.208	234.434	29.0222	35.8046	37.3209	55.9459	52.1811	60.8353	65.5518	64.8939	55.9946	44.5476	46.8077	47.9977	PF04328 family protein YjiX && -	-
b2169	fruB	23.1428	23.2223	22.0137	27.1587	119.309	75.9224	93.8347	85.5636	33.591	24.7222	24.703	27.7098	30.0912	32.8709	29.9623	37.6185	fructose-specific PTS multiphosphoryl transfer protein FruB && PF00359:Phosphoenolpyruvate-dependent sugar phosphotransferase system, EIIA 2|PF00381:PTS HPr component phosphorylation site	PTS_EIIA_2
b2571	rseB	283.704	250.705	249.857	240.793	343.612	329.493	313.641	295.163	388.163	414.195	399.365	398.339	513.254	508.793	454.104	433.133	anti-sigma factor stabilizing protein RseB && PF03888:MucB/RseB family	-
b2720	hycF	4.08504	1.78046	3.27512	2.38684	1.36292	2.29659	1.27465	3.06518	2.366	2.20291	3.73805	4.22919	2.16872	2.2822	1.85108	2.57604	formate hydrogenlyase subunit HycF && PF12838:4Fe-4S dicluster domain	-
b2294	yfbU	534.454	507.483	513.431	431.495	182.899	226.376	241.897	190.697	338.888	370.635	352.887	369.779	285.245	258.278	257.883	242.551	PF03887 family protein YfbU && PF03887:YfbU domain	-
b2281	nuoI	647.071	650.165	615.723	698.629	194.444	219.816	226.887	222.444	325.831	381.104	353.356	336.096	355.237	411.176	377.355	443.508	NADH:quinone oxidoreductase subunit I && PF12838:4Fe-4S dicluster domain	-
b4326	iraD	50.798	37.7204	56.7703	46.1699	6.27707	2.71984	6.45756	9.0752	6.5381	12.1749	3.34192	10.6556	16.4807	11.562	15.7109	18.3895	anti-adaptor protein IraD && PF04965:Gene 25-like lysozyme	-
b0589	fepG	2.8295	2.10948	1.46531	1.56623	70.5535	73.7357	70.1658	84.5246	34.0083	34.3315	43.2862	39.3148	34.1545	36.3991	34.4878	32.0468	ferric enterobactin ABC transporter membrane subunit FepG && PF01032:FecCD transport family	-
b3507	dctR	1.39245	4.24829	2.13127	1.70855	0.929148	1.0065	0.868967	0	23.5034	43.646	19.3375	15.2639	103.346	110.854	100.865	108.663	putative DNA-binding transcriptional regulator DctR && PF00196:Bacterial regulatory proteins, luxR family	GerE
b0166	dapD	1276.77	1144.72	1222.24	1111.15	680.562	827.263	923.403	786.515	1211.99	1181.32	1296.88	1313.85	794.785	861.204	755.635	784.876	tetrahydrodipicolinate succinylase && PF14602:Hexapeptide repeat of succinyl-transferase|PF14805:Tetrahydrodipicolinate N-succinyltransferase N-terminal	-
b2211	yojI	10.4342	11.3694	7.08053	8.98725	149.154	117.791	128.547	144.629	57.4938	48.2038	62.2408	58.8327	48.1362	59.2982	58.7813	60.8354	ABC transporter family protein/microcin J25 efflux protein && PF00005:ABC transporter|PF00664:ABC transporter transmembrane region	ABC_tran
b2976	glcB	76.7988	77.7468	71.9783	65.5785	16.8094	16.4042	21.3503	22.2225	42.1654	47.5003	43.7572	39.8041	50.0433	46.9277	51.0368	49.6424	malate synthase G && PF01274:Malate synthase	-
b0152	fhuD	17.9247	14.4675	11.6128	11.055	58.1422	81.3771	91.404	88.8636	50.6726	52.8616	56.4158	56.096	51.4134	62.3557	53.3429	57.6942	iron(III) hydroxamate ABC transporter periplasmic binding protein && PF01497:Periplasmic binding protein	Peripla_BP_2
b3371	frlB	48.281	49.9303	48.6755	39.6545	5.54628	4.35361	3.15733	2.55667	3.04992	3.94635	3.15126	4.88578	3.33831	2.52369	3.3687	3.07652	fructoselysine 6-phosphate deglycase && PF01380:SIS domain	SIS
b3844	fre	45.0798	47.0541	44.9089	55.9409	73.7958	72.072	73.2885	67.4021	71.8971	72.2055	65.992	72.3533	98.9736	102.24	92.4544	138.65	NAD(P)H-flavin reductase && PF00175:Oxidoreductase NAD-binding domain|PF00970:Oxidoreductase FAD-binding domain	NAD_binding_1
b0590	fepD	2.35428	3.84792	4.02169	3.09506	113.894	104.763	116.848	142.426	58.256	57.4287	55.9566	52.6899	44.5268	50.5558	51.4355	39.2032	ferric enterobactin ABC transporter membrane subunit FebD && PF01032:FecCD transport family	-
b0779	uvrB	128.425	136.667	127.691	124.926	71.7374	78.7665	75.078	84.1956	107.288	128.522	105.935	105.155	133.953	132.279	127.186	140.317	UvrABC excision nuclease subunit B && PF00271:Helicase conserved C-terminal domain|PF02151:UvrB/uvrC motif|PF12344:Ultra-violet resistance protein B|PF04851:Type III restriction enzyme, res subunit	Helicase_C
b0487	cueR	111.996	107.816	115.706	102.922	89.4852	88.2016	72.3799	77.5084	158.343	186.171	174.122	154.288	343.472	277.916	312.169	389.41	DNA-binding transcriptional dual regulator CueR && PF13411:MerR HTH family regulatory protein	-
b1854	pykA	970.69	953.055	973.73	1016.19	163.263	174.57	186.743	174.332	253.36	272.208	263.784	246.767	256.497	277.389	275.589	359.391	pyruvate kinase 2 && PF00224:Pyruvate kinase, barrel domain|PF02887:Pyruvate kinase, alpha/beta domain	PK
b1219	ychN	680.909	611.299	648.515	536.362	135.191	152.987	142.728	161.872	247.822	217.104	227.665	227.432	169.324	170.365	162.452	174.519	DsrE/F sulfur relay family protein YchN && PF02635:DsrE/DsrF-like family	-
b3791	wecE	33.6028	43.5953	37.023	46.9835	120.182	115.144	127.289	127.399	123.492	132.072	144.312	142.968	106.1	113.039	108.931	123.883	dTDP-4-dehydro-6-deoxy-D-glucose transaminase && PF01041:DegT/DnrJ/EryC1/StrS aminotransferase family	-
b2199	ccmC	223.22	217.244	245.794	281.163	20.056	16.6563	12.8173	14.176	19.6466	9.72506	11.6486	18.3042	8.61671	10.9146	11.5768	10.2666	cytochrome c maturation protein C && PF01578:Cytochrome C assembly protein	-
b1478	adhP	16.0896	14.3441	15.3516	12.435	40.7488	34.3612	33.0891	29.3979	62.2671	103.675	65.8991	65.6052	183.806	171.605	181.583	204.768	ethanol dehydrogenase/alcohol dehydrogenase && PF08240:Alcohol dehydrogenase GroES-like domain|PF00107:Zinc-binding dehydrogenase	ADH_N
b2380	pyrS	64.2723	65.1929	59.4131	57.7806	37.628	45.4292	37.7724	37.948	19.672	19.5489	19.6887	22.4346	18.656	18.9145	16.7861	20.4574	sensor histidine kinase PyrS && PF06580:Histidine kinase|PF15714:Stage V sporulation protein T C-terminal, transcription factor|PF02518:Histidine kinase-, DNA gyrase B-, and HSP90-like ATPase|PF07694:5TMR of 5TMR-LYT	His_kinase
b3168	infB	106.11	145.398	126.592	174.165	480.18	362.031	373.211	392.281	146.044	137.944	144.903	147.062	189.617	269.397	217.186	288.863	translation initiation factor IF-2beta' && PF04760:Translation initiation factor IF-2, N-terminal region|PF00009:Elongation factor Tu GTP binding domain|PF08364:Bacterial translation initiation factor IF-2 associated region|PF11987:Translation-initiation factor 2	GTP_EFTU
b1418	cybB	145.372	137.159	133.661	129.606	341.462	335.499	329.339	301.803	313.839	282.15	305.802	317.234	167.661	164.92	177.798	144.006	superoxide oxidase && PF00033:Cytochrome b/b6/petB	-
b2097	fbaB	15.4479	14.078	13.8181	13.416	3.74836	2.36856	1.75279	2.25803	62.398	124.389	63.384	47.2093	299.046	306.278	298.84	414.345	fructose-bisphosphate aldolase class I && PF01791:DeoC/LacD family aldolase	-
b2428	murQ	86.551	85.1465	77.5017	58.0841	23.6513	23.4355	21.8622	24.9168	21.6885	18.0027	17.0378	15.3609	14.1787	18.6507	16.0079	13.6448	N-acetylmuramic acid 6-phosphate etherase && PF01380:SIS domain	SIS
b2786	barA	84.7472	87.4915	90.1306	85.6516	61.3814	62.808	63.5145	66.4066	42.1389	39.0484	47.508	44.1464	27.7212	27.119	31.5618	21.7742	sensor histidine kinase BarA && PF00072:Response regulator receiver domain|PF00672:HAMP domain|PF00512:His Kinase A (phospho-acceptor) domain|PF02518:Histidine kinase-, DNA gyrase B-, and HSP90-like ATPase|PF01627:Hpt domain|PF09984:Uncharacterized signal transduction histidine kinase domain (DUF2222)	Response_reg
b2425	cysP	5.67086	6.81284	3.33836	6.4994	6.06413	8.40825	7.03248	6.07869	41.3267	239.501	54.8267	50.4743	435.151	296.912	355.517	489.874	thiosulfate/sulfate ABC transporter periplasmic binding protein CysP && PF13531:Bacterial extracellular solute-binding protein	-
b0592	fepB	9.11686	8.25021	8.78469	7.4486	88.9317	92.3326	94.9844	96.4001	89.3696	92.9635	89.5796	105.16	88.8443	94.5287	86.6495	76.9797	ferric enterobactin ABC transporter periplasmic binding protein && PF01497:Periplasmic binding protein	Peripla_BP_2
b4696	yneO	1.17277	1.09957	0.834898	1.45812	1.00095	0.657137	0.808467	0.263117	0.846245	1.48916	1.23318	0.797257	2.69319	3.50453	3.3501	5.43916	- && -	-
b0951	pqiB	29.017	29.0646	29.2606	27.9588	131.237	115.075	123.158	126.492	83.9938	85.0121	82.1451	88.4927	67.6718	64.9445	68.7765	68.7603	intermembrane transport protein PqiB && PF02470:MlaD protein	-
b3154	yhbP	44.9631	46.0895	45.1517	55.4619	66.1171	55.3709	55.0796	51.4098	49.6037	63.985	63.7326	59.9364	47.2108	55.8213	45.2763	44.8936	putative FMN binding protein YhbP && -	-
b2675	nrdE	4.48117	3.4555	1.95966	1.87309	35.997	49.0016	55.177	63.5162	53.7339	66.8496	59.4484	54.9157	33.2149	34.038	36.0483	30.106	ribonucleoside-diphosphate reductase 2 subunit alpha && PF08343:Ribonucleotide reductase N-terminal|PF02867:Ribonucleotide reductase, barrel domain|PF00317:Ribonucleotide reductase, all-alpha domain	Ribonuc_red_lgC
b0167	glnD	46.582	42.0763	44.1529	40.5836	50.2976	52.4519	52.8227	53.2826	128.604	105.332	147.449	140.846	107.365	106.399	106.122	96.5058	protein-PII uridylyltransferase/uridylyl-removing enzyme && PF01966:HD domain|PF01842:ACT domain|PF01909:Nucleotidyltransferase domain|PF08335:GlnD PII-uridylyltransferase	HD
b3415	gntT	88.1432	113.416	81.634	70.7566	14.0483	20.2904	24.7003	17.8734	8.91887	9.53676	8.6126	11.1802	13.7702	13.879	17.063	10.798	high-affinity gluconate transporter && PF02447:GntP family permease	-
b1947	fliO	538.585	512.452	509.311	456.098	187.376	226.825	202.975	198.142	99.7902	45.7556	87.1017	91.164	18.9835	16.3651	18.2431	17.8352	flagellar biosynthesis protein FliO && PF04347:Flagellar biosynthesis protein, FliO	-
b3233	zapG	1061.46	1038.67	1046.61	998.515	826.006	879.587	825.124	850.371	1040.48	1003.94	1017.13	1084.41	662.299	590.628	623.846	572.02	Z-ring associated protein G && PF06295:Protein of unknown function (DUF1043)	-
b1324	tpx	2718.11	2584.15	2586.43	2140.41	2997.25	3327.22	3271.36	3297.36	4492.05	4751.7	4353.43	4451.42	2917.57	2707.61	2647.51	2631.35	lipid hydroperoxide peroxidase && PF08534:Redoxin	-
b0898	ycaD	139.513	125.932	140.285	119.792	45.0867	45.584	46.3831	38.9041	100.472	119.592	86.6647	86.1771	180.999	172.295	160.587	196.508	putative transporter YcaD && PF07690:Major Facilitator Superfamily	MFS_1
b3868	glnG	127.742	148.218	146.995	123.815	47.9381	64.3108	60.8684	63.574	247.705	162.46	260.643	281.571	152.84	134.323	149.548	99.8663	DNA-binding transcriptional dual regulator NtrC && PF02954:Bacterial regulatory protein, Fis family|PF00072:Response regulator receiver domain|PF00158:Sigma-54 interaction domain	Sigma54_activat
b1951	rcsA	71.0954	75.4014	81.3542	104.889	47.8355	66.2352	65.8118	47.6303	64.1191	68.5313	58.7422	70.3569	47.3689	26.9758	44.0667	34.1852	DNA-binding transcriptional activator RcsA && PF00196:Bacterial regulatory proteins, luxR family	GerE
b0596	entA	5.14704	5.82404	4.545	3.81703	60.4338	49.8438	58.3726	66.2064	48.8932	41.434	57.5411	52.2619	58.3291	67.8785	56.1291	69.2841	2%2C3-dihydro-2%2C3-dihydroxybenzoate dehydrogenase && PF00106:short chain dehydrogenase	adh_short
b0586	entF	5.48545	5.52048	4.2896	4.1399	78.8616	82.9714	89.6813	107.86	105.572	114.588	116.476	127.743	64.0379	65.0421	59.552	54.4995	apo-serine activating enzyme && PF00668:Condensation domain|PF00501:AMP-binding enzyme|PF13193:AMP-binding enzyme C-terminal domain|PF00550:Phosphopantetheine attachment site|PF00975:Thioesterase domain	AMP-binding
b0568	nfrA	36.4598	38.8602	37.7398	35.9216	16.1804	20.4935	18.4693	19.6742	11.6676	13.5793	14.3374	15.4033	29.2325	25.0792	22.4828	31.7194	exopolysaccharide secretion system outer membrane protein NfrA && PF13429:Tetratricopeptide repeat|PF13283:Bacteriophage N adsorption protein A C-term	-
b2943	galP	155.193	138.608	128.642	100.34	41.0264	44.8248	40.3537	33.0663	82.2284	82.5323	83.9636	77.7587	47.78	46.1936	61.6565	48.3811	galactose:H(+) symporter && PF00083:Sugar (and other) transporter	Sugar_tr
b3336	bfr	45.8826	52.0216	55.9243	47.8209	32.5815	34.3601	35.308	74.272	163.911	237.92	167.207	160.29	267.865	287.725	308.103	306.199	bacterioferritin && PF00210:Ferritin-like domain	Ferritin
b1837	yebW	100.126	99.8681	88.4144	105.305	56.5329	40.826	31.2421	54.489	90.8109	124.602	90.1702	81.614	226.937	207.614	198.559	251.952	DUF1482 domain-containing protein YebW && -	-
b1018	efeO	4.58843	5.85674	5.87638	5.85983	120.939	173.728	181.828	177.274	305.239	347.694	350.89	349.09	274.464	305.688	285.081	296.581	ferrous iron transport system protein EfeO && PF13473:Cupredoxin-like domain|PF09375:Imelysin	-
b0595	entB	2.06823	2.44139	2.07272	3.32322	70.4415	56.684	70.7191	75.377	46.6321	43.393	71.9449	56.3642	42.4107	68.6055	58.4069	72.5479	enterobactin synthase component B && PF00550:Phosphopantetheine attachment site|PF00857:Isochorismatase family	Isochorismatase
b4167	nnr	31.1424	36.0152	35.3005	34.662	28.6848	31.0726	37.1105	35.7884	57.5025	60.2728	58.4648	52.7077	88.7778	81.388	80.19	97.1382	NAD(P)HX epimerase/NAD(P)HX dehydratase && PF01256:Carbohydrate kinase|PF03853:YjeF-related protein N-terminus	-
b0833	pdeI	25.4333	28.2615	32.3482	27.9736	2.52045	8.87336	8.44663	9.00875	5.23489	6.17442	5.03209	4.48559	5.91566	6.11087	5.47099	4.4165	putative c-di-GMP phosphodiesterase PdeI && PF00563:EAL domain	EAL
b4056	yjbQ	101.423	84.6231	82.9684	81.12	58.5664	55.5383	53.1133	65.5721	116.634	158.128	146.312	138.001	247.102	263.746	238.113	293.511	PF01894 family protein YjbQ && PF01894:Uncharacterised protein family UPF0047	-
b0668	glnW	3411.06	2859.55	2935.96	3279.89	5269.27	5114.09	5795.46	5249.97	2314.97	1377.6	1509.19	1936.22	1460.25	1134.59	1703.94	1097.27	tRNA-Gln && -	-
b3448	yhhA	39.2331	31.7879	44.7256	35.8546	11.1877	16.5627	15.6946	16.714	87.8132	123.077	116.149	70.4526	140.193	121.769	141.311	160.179	DUF2756 domain-containing protein YhhA && PF10956:Protein of unknown function (DUF2756)	-
b4057	yjbR	108.941	115.997	97.3655	86.0407	51.1344	64.8725	64.6249	57.944	156.8	190.987	171.906	159.302	315.351	300.551	299.449	414.674	PF04237 family protein YjbR && PF04237:YjbR	-
b1285	pdeR	7.22267	7.95111	7.81496	7.37434	24.5944	23.7712	19.1678	24.4235	33.3614	45.6248	34.5689	32.3769	46.6066	40.507	44.5377	43.4921	cyclic di-GMP phosphodiesterase PdeR && PF13426:PAS domain|PF00990:Diguanylate cyclase, GGDEF domain|PF00563:EAL domain	EAL
b2723	hycC	1.29505	0.970142	0.619433	0.851268	1.21522	0.195019	0.88395	0.52057	1.6073	0.982088	1.11098	0.665444	0.966845	1.07396	1.02172	1.85025	formate hydrogenlyase subunit HycC && PF00361:Proton-conducting membrane transporter	-
b1203	ychF	514.46	497.708	520.697	462.521	782.763	871.172	876.997	907.533	345.218	267.005	355.679	384.102	165.319	167.009	172.059	144.853	redox-responsive ATPase YchF && PF01926:50S ribosome-binding GTPase|PF06071:Protein of unknown function (DUF933)	-
b3843	ubiD	148.571	141.826	132.454	132.902	305.141	320.288	306.379	336.762	253.679	227.187	273.24	273.245	226.144	221.193	221.297	232.82	3-octaprenyl-4-hydroxybenzoate decarboxylase && PF01977:3-octaprenyl-4-hydroxybenzoate carboxy-lyase	-
b1287	yciW	11.7988	11.9992	16.6258	15.9709	24.9313	30.6392	25.1573	20.4466	15.4572	38.9714	17.0417	17.6042	156.18	115.263	133.407	167.305	putative peroxidase YciW && -	-
b4291	fecA	210.019	219.139	205.341	183.956	1128.83	934.807	1034.78	1170.03	261.92	189.267	275.052	311.655	52.0178	76.7969	62.7785	49.4841	ferric citrate outer membrane transporter && PF07715:TonB-dependent Receptor Plug Domain|PF00593:TonB dependent receptor|PF07660:Secretin and TonB N terminus short domain	TonB_dep_Rec
b2315	folC	166.057	155.799	161.035	170.663	198.284	176.465	203.804	216.223	189.608	173.206	202.101	201.936	127.042	136.146	136.236	123.547	bifunctional folylpolyglutamate synthetase/dihydrofolate synthetase && PF08245:Mur ligase middle domain|PF02875:Mur ligase family, glutamate ligase domain	-
b0591	entS	4.2555	3.09126	2.97239	1.76123	187.728	194.384	220.568	229.027	100.349	101.236	93.9148	104.742	85.9444	83.2099	81.6091	74.2629	enterobactin exporter EntS && PF05977:Transmembrane secretion effector	-
b4378	yjjV	6.63557	5.16448	5.80361	9.63734	8.22296	3.19756	4.14096	2.43867	10.8238	15.5274	8.57215	8.83249	30.9502	42.1021	36.3579	75.7678	putative metal-dependent hydrolase YjjV && PF01026:TatD related DNase	-
b2570	rseC	149.727	165.831	132.032	141.216	240.522	206.728	207.159	189.225	216.417	209.955	228.846	225.986	285.327	244.834	246.796	266.159	protein RseC && PF04246:Positive regulator of sigma(E), RseC/MucC	-
b0008	talB	3788.11	3703.66	3747.94	3845.1	1640.46	1694.1	1725.01	1659.41	2325.91	2149.74	2467.68	2423.32	1658.79	1784.7	1678.08	1710.49	transaldolase B && PF00923:Transaldolase	-
b0429	cyoD	197.171	185.546	180.289	193.623	1424.82	1376.07	1468.86	1405.01	824.789	658.807	733.392	723.729	590.593	726.641	654.208	673.609	cytochrome bo3 subunit 4 && PF03626:Prokaryotic Cytochrome C oxidase subunit IV	-
b2526	hscA	165.774	163.743	167.175	181.14	419.411	359.668	396.11	401.293	203.662	181.915	217.896	213.83	203.713	238.284	196.109	220.537	iron-sulfur cluster biosynthesis chaperone HscA && PF00012:Hsp70 protein	HSP70
b0695	kdpD	25.1146	25.7451	21.9778	21.4803	11.1171	16.2558	14.3496	18.4194	19.6179	21.9968	17.6985	19.571	29.3856	24.3077	27.5416	27.6979	sensor histidine kinase KdpD && PF13492:GAF domain|PF02702:Osmosensitive K+ channel His kinase sensor domain|PF13493:Domain of unknown function (DUF4118)|PF00512:His Kinase A (phospho-acceptor) domain|PF02518:Histidine kinase-, DNA gyrase B-, and HSP90-like ATPase	HATPase_c
b0873	hcp	282.875	286.781	356.207	692.563	0.895422	0.646642	0.697855	0.143842	0.222061	0.723643	0.577848	0.572049	1.13986	1.37443	1.65047	2.96174	protein S-nitrosylase && PF03063:Prismane/CO dehydrogenase family	-
b4571	wbbL	76.8316	69.4143	73.7011	71.4976	117.159	115.878	109.223	103.98	86.1522	89.0088	88.6203	82.5822	108.667	107.05	104.416	110.428	- && -	-
b3485	yhhJ	72.2962	74.1922	73.1476	50.2294	8.11332	14.252	11.8944	11.6243	27.734	23.7907	25.3654	25.336	26.902	23.4077	29.3563	27.8722	ABC transporter family protein YhhJ && PF12698:ABC-2 family transporter protein	-
b1723	pfkB	82.6848	80.7391	92.6572	83.1984	19.3637	35.4384	30.5134	25.8224	92.5562	166.726	112.208	99.4982	472.187	438.728	436.253	509.881	6-phosphofructokinase 2 && PF00294:pfkB family carbohydrate kinase	PfkB
b4241	treR	36.3457	32.6343	39.2242	36.0927	31.2264	37.3964	36.7482	33.8597	35.2354	41.0084	42.3182	44.1734	31.9249	24.728	29.0817	26.1904	DNA-binding transcriptional repressor TreR && PF00356:Bacterial regulatory proteins, lacI family|PF13377:Periplasmic binding protein-like domain	LacI
b2573	rpoE	371.493	372.897	403.057	485.796	466.824	431.147	447.803	422.703	600.627	670.257	596.782	580.444	978.281	929.962	805.08	812.116	RNA polymerase sigma factor RpoE && PF08281:Sigma-70, region 4|PF04542:Sigma-70 region 2	Sigma70_r4_2
b2713	hydN	5.88153	3.66208	4.28676	2.94558	1.40164	4.04886	3.93257	6.75484	12.5137	3.96462	5.42717	3.83765	5.79887	3.91172	2.17562	12.1423	putative electron transport protein HydN && PF13247:4Fe-4S dicluster domain	-
b2820	recB	131.475	111.742	125.076	115.12	71.507	74.1662	76.7734	78.1159	83.6599	86.1349	91.4271	88.5698	78.9732	76.9784	76.5776	71.4266	exodeoxyribonuclease V subunit RecB && PF13361:UvrD-like helicase C-terminal domain|PF00580:UvrD/REP helicase N-terminal domain	UvrD-helicase
b2673	nrdH	2.40453	3.93004	5.25763	2.10741	34.0952	77.4879	110.666	81.1898	119.372	167.149	173.272	160.894	89.5181	102.85	89.8901	99.0335	glutaredoxin-like protein NrdH && -	-
b4466	yghJ	47.8669	53.2515	41.8795	43.4007	8.16349	13.9771	13.9043	17.5084	6.3551	6.25879	5.36414	6.48338	8.82633	8.62275	7.83565	8.53232	putative lipoprotein YghJ && PF13402:Peptidase M60, enhancin and enhancin-like|PF13322:Domain of unknown function (DUF4092)	-
b3209	elbB	224.531	273.727	253.88	243.555	46.0184	50.6665	49.0349	50.1717	121.514	102.883	109.357	110.299	86.2506	100.111	92.4337	121.022	low activity glyoxalase ElbB && -	-
b0210	yafE	20.8547	12.653	18.9136	23.8856	29.2548	20.5557	22.9232	27.8161	40.5892	52.7164	49.5578	60.1822	128.896	119.322	109.649	136.554	putative S-adenosylmethionine-dependent methyltransferase && PF08241:Methyltransferase domain	Methyltransf_11
b3673	emrD	48.6689	42.0166	36.4274	29.3116	73.0699	76.6721	80.4081	79.658	69.3866	64.2254	78.6917	77.7452	59.7256	56.0356	61.6773	68.6607	multidrug efflux pump EmrD && PF07690:Major Facilitator Superfamily	MFS_1
b3847	pepQ	431.978	418.676	441.928	402.536	314.288	268.562	302.072	292.75	377.401	315.996	400.503	411.036	224.03	247.087	223.471	221.142	Xaa-Pro dipeptidase && PF00557:Metallopeptidase family M24	Peptidase_M24
b3540	dppF	52.53	47.2974	58.7167	55.7111	19.3915	23.0443	17.9059	10.6464	20.6361	25.2924	21.1471	18.4146	36.3245	35.3479	32.2186	36.4196	dipeptide ABC transporter ATP binding subunit DppF && PF08352:Oligopeptide/dipeptide transporter, C-terminal region|PF00005:ABC transporter	ABC_tran
b1049	opgH	432.184	416.067	427.884	383.518	379.051	393.554	380.165	394.601	248.03	231.749	253.72	265.391	204.509	207.391	204.888	177.873	osmoregulated periplasmic glucans biosynthesis protein H && PF00535:Glycosyl transferase family 2	Glycos_transf_2
b2466	ypfG	4.24938	7.40835	7.27834	6.95202	10.8694	8.70272	7.95555	5.69373	19.162	20.7671	15.8968	18.8912	26.9589	25.5206	26.545	25.7919	DUF1176 domain-containing protein YpfG && PF06674:Protein of unknown function (DUF1176)	-
b4293	fecI	22.0968	27.7813	26.0162	21.1044	94.5168	102.726	113.146	150.77	102.666	127.18	99.9557	105.066	104	109.6	96.2773	102.274	RNA polymerase sigma factor FecI && PF08281:Sigma-70, region 4|PF04542:Sigma-70 region 2	Sigma70_r4_2
b2719	hycG	4.42865	6.29421	6.31531	6.41278	5.46056	3.94342	4.50607	5.26314	7.88621	6.23012	5.13038	3.86963	4.44673	5.78201	3.73934	4.24979	formate hydrogenlyase subunit HycG && PF01058:NADH ubiquinone oxidoreductase, 20 Kd subunit	-
b0391	ppnP	719.157	565.374	647.255	431.564	403.358	511.321	395.042	472.203	900.281	777.519	976.549	976.405	325.601	317.055	424.474	299.39	nucleoside phosphorylase PpnP && -	-
b2080	yegP	15.9869	15.4841	24.7606	11.287	8.88969	6.9548	4.15695	3.57012	58.9733	148.625	57.7269	46.2454	241.182	213.051	245.786	303.141	DUF1508 domain-containing protein YegP && PF07411:Domain of unknown function (DUF1508)	-
b2964	nupG	194.936	179.591	157.299	107.334	27.6715	35.0064	42.9486	40.1013	24.9676	22.9578	27.4511	25.8994	24.2644	19.6351	21.4758	20.0304	nucleoside:H(+) symporter NupG && PF03825:Nucleoside H+ symporter	Nuc_H_symport
b4457	csrC	996.076	1041.46	1314.41	1130.1	221.619	269.397	211.954	289.964	574.475	875.863	554.763	494.763	990.922	714.91	900.36	1633.34	small regulatory RNA CsrC && -	-
b4045	yjbJ	80.9811	94.3771	103.932	105.536	102.2	123.008	86.7912	135.869	367.941	620.164	336.02	287.538	693.112	477.498	847.527	809.3	putative stress response protein YjbJ && -	-
b0684	fldA	953.552	920.059	968.51	887.225	1066.66	1174.25	1090.99	1127.51	1056.27	878.834	995.657	1018.86	516.954	509.346	523.93	441.238	flavodoxin 1 && PF00258:Flavodoxin	-
b0863	artI	332.525	298.27	284.251	253.368	189.398	219.28	225.668	214.383	348.764	447.139	334.542	290.655	294.083	243.642	297.872	254.948	putative ABC transporter periplasmic binding protein ArtI && PF00497:Bacterial extracellular solute-binding proteins, family 3	-
b0390	aroM	23.3378	21.1515	21.4609	16.2485	91.3258	58.0695	60.9104	49.4478	36.2736	31.9776	30.6419	34.8671	48.1121	42.1912	46.3811	50.7182	protein AroM && PF07302:AroM protein	-
b4348	hsdS	99.4337	106.151	100.48	122.452	93.9009	71.3876	79.7151	80.4499	40.3906	37.4075	49.8989	51.9037	33.8512	37.3102	36.541	36.7663	type I restriction enzyme EcoKI specificity subunit && PF01420:Type I restriction modification DNA specificity domain	-
b1619	hdhA	112.064	100.497	95.9928	84.7162	25.6968	36.6506	32.7441	28.4829	93.9176	173.859	94.6788	90.9363	333.505	256.291	307.093	337.859	7-alpha-hydroxysteroid dehydrogenase && PF00106:short chain dehydrogenase	adh_short
b0576	pheP	61.9651	65.6462	52.834	54.12	201.185	198.462	189.327	197.71	39.9856	37.5707	36.6778	43.7531	34.3793	28.5734	30.8663	26.3268	phenylalanine:H(+) symporter PheP && PF00324:Amino acid permease	AA_permease
b0670	glnU	8849.05	7831	8363.83	7449.73	10328	11482.3	11108	10820.1	5655.28	3383.2	3642.43	4762.2	2446.3	1744.56	2884.26	2474.3	tRNA-Gln && -	-
b2220	atoC	66.3639	63.7086	55.1738	44.511	4.62764	5.26994	3.82854	4.63189	7.28308	8.09106	8.18383	7.6022	8.24162	8.64304	8.02906	8.07382	DNA-binding transcriptional activator/ornithine decarboxylase inhibitor AtoC && PF00072:Response regulator receiver domain|PF02954:Bacterial regulatory protein, Fis family|PF00158:Sigma-54 interaction domain	Sigma54_activat
b1795	yeaQ	109.87	104.186	133.104	118.675	94.1182	95.8718	88.0222	100.265	787.205	1483.82	604.182	616.835	1140.73	940.207	1368.72	1355.72	PF04226 family protein YeaQ && -	-
b2019	hisG	29.9043	25.423	33.5919	34.9935	78.6663	51.4655	60.7539	74.7655	48.7384	59.4769	58.5049	46.0791	101.668	124.153	113.756	106.722	ATP phosphoribosyltransferase && PF01634:ATP phosphoribosyltransferase|PF08029:HisG, C-terminal domain	-
b0834	dgcI	29.1529	33.7055	23.7216	26.6233	8.72414	9.65146	8.67987	11.808	2.90008	5.96291	3.68345	4.67563	2.56967	4.27375	4.05166	3.50838	putative diguanylate cyclase DgcI && PF00990:Diguanylate cyclase, GGDEF domain	GGDEF
b0877	ybjX	779.005	769.635	787.195	711.46	414.875	598.856	631.26	571.319	766.295	675.488	775.304	782.623	545.641	521.755	529.319	470.724	DUF535 domain-containing protein YbjX && PF04393:Protein of unknown function (DUF535)	-
b3097	yqjC	329.02	273.793	305.381	277.475	387.081	358.231	326.997	302.207	876.386	1162.55	914.413	773.537	1051.56	841.547	1083.93	1013.4	DUF1090 domain-containing protein YqjC && PF06476:Protein of unknown function (DUF1090)	-
b2529	iscU	311.042	428.019	373.475	410.92	1251.93	1093.3	1176.21	1319.1	708.525	666.478	719.781	657.624	708.396	881.392	746.152	859.936	scaffold protein for iron-sulfur cluster assembly && PF01592:NifU-like N terminal domain	-
b1432	insQ	39.63	40.916	50.9488	38.2706	36.1157	39.1959	32.2499	26.1567	50.8551	69.3816	47.6999	47.4865	96.138	88.8339	81.4749	93.2334	putative RNA-guided DNA endonuclease InsQ && PF07282:Putative transposase DNA-binding domain|PF12323:Helix-turn-helix domain|PF01385:Probable transposase	Transposase_35
b4401	arcA	2783.29	2782.16	2736.02	2711.78	1005.33	1073.87	1076.65	1035.31	1579.11	1650.17	1555.17	1572.23	1373.72	1241.68	1319.15	1295.39	DNA-binding transcriptional dual regulator ArcA && PF00072:Response regulator receiver domain|PF00486:Transcriptional regulatory protein, C terminal	Response_reg
b3238	yhcN	278.392	256.346	289.05	290.14	900.788	831.366	712.232	814.183	1390.41	1424.43	1747.1	1733.59	509.409	476.838	531.938	375.307	DUF1471 domain-containing stress-induced protein YhcN && -	-
b4334	yjiL	14.2487	15.1061	15.9988	17.382	1.92726	1.62376	1.50202	0.309597	4.30157	3.30975	3.57572	2.46249	7.97345	6.9922	4.58069	9.86559	putative ATPase%2C activator of (R)-hydroxyglutaryl-CoA dehdratase && PF01869:BadF/BadG/BcrA/BcrD ATPase family	BcrAD_BadFG
b1931	yedK	3.09462	2.40855	4.34992	1.9373	1.47497	0.798878	1.7243	3.1987	5.48681	7.15206	5.71111	7.06724	13.202	13.4296	8.90734	13.2422	genome maintenance protein && PF02586:SOS response associated peptidase (SRAP)	-
b3802	hemY	286.986	287.668	244.196	233.442	181.565	177.406	167.106	206.783	154.555	158.517	179.147	170.408	106.35	110.258	117.859	113.547	protein HemY && PF07219:HemY protein N-terminus|PF13414:TPR repeat	HemY_N
b2342	fadI	15.0022	16.2238	9.98889	10.6769	1.31718	2.98955	2.11177	2.53912	6.99976	8.66799	6.92161	8.14014	10.2402	9.29503	9.63843	14.1373	3-ketoacyl-CoA thiolase FadI && PF00108:Thiolase, N-terminal domain|PF02803:Thiolase, C-terminal domain	Thiolase_N
b1074	flgC	3522.43	3509.49	3602.29	3521.11	765.04	892.948	968.416	855.973	497.127	246.99	491.447	496.98	95.6633	118.059	108.845	89.2232	flagellar basal-body rod protein FlgC && PF00460:Flagella basal body rod protein|PF06429:Flagellar basal body rod FlgEFG protein C-terminal	-
b4443	gcvB	2170.08	2343.45	2923.44	1895.01	1941.18	1911.22	1469.38	1603.22	1244.64	1421.19	1268.17	1020.35	561.941	337.38	498.385	421.561	small regulatory RNA GcvB && -	-
b1588	ynfF	32.6382	41.1471	36.683	40.6354	2.34069	2.86627	3.90229	3.43315	8.85868	7.52549	4.92565	5.18272	8.59894	8.17975	7.73044	10.2909	putative selenate reductase YnfF && PF04879:Molybdopterin oxidoreductase Fe4S4 domain|PF00384:Molybdopterin oxidoreductase|PF01568:Molydopterin dinucleotide binding domain	-
b3638	yicR	299.294	297.696	330.352	295.439	595.151	543.237	473.837	476.251	278.73	232.442	286.448	288.949	121.282	105.276	126.849	96.7026	RadC-like JAB domain-containing protein YicR && PF04002:RadC-like JAB domain	RadC
b1647	ydhF	298.724	287.055	273.599	229.591	80.5795	86.3937	99.5375	102.583	82.2526	94.8478	92.1107	92.3157	96.8876	73.6816	78.6787	90.1858	putative oxidoreductase YdhF && PF00248:Aldo/keto reductase family	Aldo_ket_red
b2642	yfjW	27.0763	25.626	24.7631	25.1757	13.0293	12.8594	16.1118	12.4188	37.5899	39.7499	39.8693	32.2651	22.0458	26.4234	21.9515	20.4537	uncharacterized protein YfjW && -	-
b2538	hcaE	3.69153	5.20543	3.44236	5.32886	4.89031	4.0548	3.72661	1.92032	7.54617	9.88036	8.24038	7.73616	21.1833	28.2057	22.1395	30.5536	putative 3-phenylpropionate/cinnamate dioxygenase subunit alpha && PF00848:Ring hydroxylating alpha subunit (catalytic domain)|PF00355:Rieske [2Fe-2S] domain	-
b1100	ycfH	154.55	146.392	140.805	137.726	283.167	262.537	270.897	286.635	180.084	208.732	171.316	177.744	265.333	248.597	223.663	235.177	putative metal-dependent hydrolase YcfH && PF01026:TatD related DNase	-
b1381	ydbH	37.1377	36.865	34.1104	32.696	32.6115	32.9982	35.7427	31.7027	17.0325	17.9541	18.4976	18.1137	18.7348	16.9377	20.0973	15.0123	putative phospholipid transport factor YdbH && PF11739:Dicarboxylate transport	-
b3461	rpoH	430.491	389.543	421.671	428.835	605.902	557.369	552.897	550.348	455.722	432.305	388.636	416.631	450.249	420.566	409.443	460.128	RNA polymerase sigma factor RpoH && PF04542:Sigma-70 region 2|PF04545:Sigma-70, region 4	Sigma70_r2
b2231	gyrA	100.555	112.571	103.167	115.698	166.9	166.965	152.403	153.809	126.267	117.604	111.811	119.407	145.455	154.393	150.202	185.006	DNA gyrase subunit A && PF00521:DNA gyrase/topoisomerase IV, subunit A|PF03989:DNA gyrase C-terminal domain, beta-propeller	-
b0854	potF	3.85308	6.22521	5.81032	2.91118	17.9531	9.12357	8.2915	7.90431	45.6773	62.3348	51.4923	41.5087	83.5865	89.7228	96.1141	93.2107	putrescine ABC transporter periplasmic binding protein && PF13416:Bacterial extracellular solute-binding protein	-
b0209	yafD	105.047	102.794	109.8	111.16	72.0664	79.4001	76.6156	77.7725	241.733	265.818	216.437	225.985	418.561	417.332	368.926	449.528	endonuclease/exonuclease/phosphatase domain-containing protein YafD && PF03372:Endonuclease/Exonuclease/phosphatase family	Exo_endo_phos
b0721	sdhC	188.071	161.132	141.359	117.31	871.634	593.376	533.001	492.001	2940.3	2030.44	2732.37	2819.12	1157.99	1381.16	1272.62	853.919	succinate:quinone oxidoreductase%2C membrane protein SdhC && PF01127:Succinate dehydrogenase/Fumarate reductase transmembrane subunit	-
b4685	yrbN	339.573	262.585	347.296	334.414	2923.72	1658.33	1569.4	1673.2	437.309	321.197	347.875	440.278	632.424	692.287	740.112	497.923	uncharacterized protein YrbN && -	-
b1216	chaA	46.4723	48.2956	43.6118	43.3196	226.075	164.234	164.913	162.185	42.5078	39.5197	41.8597	45.1511	39.5748	43.5213	37.6257	31.5501	Na(+)/K(+):H(+) antiporter ChaA && PF01699:Sodium/calcium exchanger protein	Na_Ca_ex
b2092	gatC	2629.04	3072.06	2501.39	2363.73	13.2609	18.8907	19.3675	19.785	110.147	96.6723	110.781	96.8873	102.239	134.144	128.047	130.557	- && -	-
b2762	cysH	9.65737	10.7421	9.67833	7.58237	12.4184	12.119	16.6363	18.4393	53.6867	239.44	56.3688	49.2556	461.754	382.307	405.473	506.07	phosphoadenosine phosphosulfate reductase && PF01507:Phosphoadenosine phosphosulfate reductase family	-
b3621	waaC	174.219	196.883	195.691	184.958	204.289	184.088	206.919	222.167	125.224	113.7	127.606	130.301	83.5373	98.5362	84.2099	83.4174	ADP-heptose:LPS heptosyltransferase 1 && PF01075:Glycosyltransferase family 9 (heptosyltransferase)	-
b3937	yiiX	37.1517	24.3417	28.9364	30.6457	88.3057	80.7378	89.784	92.1408	39.4793	42.2298	35.29	37.0431	48.1489	48.328	57.7664	44.9802	putative lipid-binding hydrolase YiiX && PF05708:Permuted papain-like amidase enzyme, YaeF/YiiX, C92 family	-
b2180	yejF	78.0315	77.0189	84.5982	75.1549	40.6494	36.1902	37.0008	34.544	57.9459	56.5177	52.0394	53.2694	47.6972	47.4779	50.1213	45.0135	putative oligopeptide ABC transporter ATP binding subunit YejF && PF00005:ABC transporter	ABC_tran
b0250	ykfB	258.471	237.566	246.654	190.531	83.2838	90.9782	104.51	75.1923	159.219	111.184	139.297	136.24	73.7269	54.7239	61.5169	57.5357	protein YkfB && -	-
b2732	ygbA	157.486	123.352	173.09	137.294	8.36233	20.1299	9.77588	10.7467	18.6644	20.6967	17.8759	24.4222	11.3105	12.2523	16.2249	14.8177	protein YgbA && PF11756:Nitrous oxide-stimulated promoter	-
b4582	yoeA	2.00922	2.97743	2.72382	3.02883	2.81547	1.35549	2.00618	1.6799	3.49113	4.71322	3.43918	4.11129	5.37608	6.06146	5.50171	6.52515	- && -	-
b3524	yhjG	101.24	91.394	83.4639	73.2608	65.3528	89.4639	85.0753	77.5262	116.389	99.827	105.842	120.928	71.0227	56.5702	67.2319	68.4916	AsmA family protein YhjG && PF05170:AsmA family	-
b3052	hldE	275.236	258.215	267.988	240.864	308.963	321.763	353.306	352.179	226.665	182.055	239.212	250.011	158.494	150.439	147.696	154.202	fused heptose 7-phosphate kinase/heptose 1-phosphate adenyltransferase && PF00294:pfkB family carbohydrate kinase|PF01467:Cytidylyltransferase-like	PfkB
b3893	fdoH	633.11	608.125	581.518	527.465	1179.35	1113.49	1117.27	1126.18	785.557	678.234	777.078	830.557	504.954	544.937	501.375	484.981	formate dehydrogenase O subunit beta && PF09163:Formate dehydrogenase N, transmembrane|PF13247:4Fe-4S dicluster domain	-
b0019	nhaA	67.9202	66.8275	56.8	56.8621	185.175	187.462	190.579	194.78	49.8545	79.438	54.1229	45.4914	197.279	169.284	172.075	211.457	Na(+):H(+) antiporter NhaA && PF06965:Na+/H+ antiporter 1	-
b0525	ppiB	1719.57	1708.97	1737.89	1628.58	1858.39	2058.62	1980.85	1905.52	1616.58	1534.19	1512.37	1659.77	1020.13	1001.82	996.577	897.91	peptidyl-prolyl cis-trans isomerase B && PF00160:Cyclophilin type peptidyl-prolyl cis-trans isomerase/CLD	Pro_isomerase
b2836	aas	59.1514	61.6925	61.0761	62.2227	68.7531	62.5174	70.6018	67.9186	60.5831	56.4864	59.5331	59.5375	48.4677	44.3198	48.6945	43.5503	fused 2-acylglycerophospho-ethanolamine acyltransferase/acyl-acyl carrier protein synthetase && PF01553:Acyltransferase|PF00501:AMP-binding enzyme	AMP-binding
b2725	hycA	1.28033	0.69754	0	1.68319	0	0	1.49812	2.05862	0.794518	0.647285	0.775311	0.877177	0.254896	0.67058	0.466203	2.27076	regulator of the transcriptional regulator FhlA && PF11046:Transcriptional repressor of hyc and hyp operons	-
b4484	cpxP	103.899	115.462	117.785	115.377	127.037	62.5836	69.5356	57.4255	18.6831	25.965	20.9721	24.5364	25.1507	25.5597	27.0845	32.3406	periplasmic protein CpxP && PF07813:LTXXQ motif family protein	-
b2722	hycD	1.28033	1.91823	2.79952	1.54292	0.266979	1.54242	0.998748	1.80129	0.595889	1.78003	1.29218	0.292392	1.78427	1.78821	2.25332	1.51384	formate hydrogenlyase subunit HycD && PF00146:NADH dehydrogenase	-
b1684	sufA	6.01132	3.49337	7.01017	8.42963	12.7021	27.0363	32.5121	27.0633	50.2355	49.4357	47.2414	35.8763	59.6787	87.3172	68.8768	85.292	iron-sulfur cluster insertion protein SufA && PF01521:Iron-sulphur cluster biosynthesis	-
b3771	ilvD	21.9701	22.8074	20.875	22.4762	35.9838	28.5848	33.9024	29.0308	31.8284	40.8744	33.6068	37.2196	57.8948	79.3908	64.6585	82.4966	dihydroxy-acid dehydratase && PF00920:Dehydratase family	ILVD_EDD
b4290	fecB	147.06	163.808	161.135	187.878	712.201	665.25	675.014	842.597	219.915	155.981	218.301	249.077	46.2962	53.8648	47.466	48.6659	ferric citrate ABC transporter periplasmic binding protein && PF01497:Periplasmic binding protein	Peripla_BP_2
b2480	bcp	860.584	797.79	837.194	827.164	776.729	969.801	1036.48	1014.69	813.237	824.756	794.972	807.93	598.81	572.476	581.07	558.328	thiol peroxidase && PF00578:AhpC/TSA family	-
b1949	fliQ	445.826	416.555	391.007	369.136	215.624	182.768	210.203	190.216	70.0147	32.6735	64.5633	67.0423	14.3931	22.1838	18.8795	10.3614	flagellar biosynthesis protein FliQ && -	-
b2012	tsuB	31.1323	20.4948	19.1454	22.1694	60.5902	57.8205	61.7253	61.5283	161.799	729.252	224.133	181.891	611.018	539.9	679.222	735.183	putative thiosulfate sulfurtransferase && -	-
b0821	ybiU	12.0312	12.3458	12.2595	9.21367	45.7914	40.527	41.3676	34.9331	103.654	112.674	110.721	105.742	77.1126	79.369	68.4494	69.4239	DUF1479 domain-containing protein YbiU && PF07350:Protein of unknown function (DUF1479)	-
b4490	efeU	1.6035	1.16481	1.55828	1.40536	77.8705	103.026	93.1182	116.02	117.196	154.567	125.44	126.134	161.745	197.705	172.828	195.634	- && PF03239:Iron permease FTR1 family	-
b4144	yjeI	881.84	870.748	900.157	816.442	389.545	345.731	344.111	369.417	728.95	792.809	714.026	756.706	481.36	449.251	470.32	546.608	DUF4156 domain-containing lipoprotein YjeI && PF13698:Domain of unknown function (DUF4156)	-
b3927	glpF	383.68	419.019	310.731	230.104	191.869	186.362	193.35	188.867	136.24	115.412	145.507	148.658	95.7684	103.269	110.578	93.0046	glycerol facilitator && PF00230:Major intrinsic protein	-
b2553	glnB	487.257	469.136	514.585	499.689	422.064	508.174	452.574	487.464	636.683	611.323	575.152	602.504	378.297	278.431	375.284	355.887	nitrogen regulatory protein PII-1 && PF00543:Nitrogen regulatory protein P-II	-
b1271	yciK	129.954	127.589	135.685	131.313	88.73	88.9575	95.1416	81.4496	79.7973	76.0419	75.8231	67.4536	77.8872	71.2953	73.6872	78.0177	putative oxidoreductase && PF00106:short chain dehydrogenase	adh_short
b2136	yohD	35.2457	35.3432	50.8192	46.3357	42.18	41.5375	33.471	34.0845	76.3931	86.5115	65.1636	69.759	103.321	91.8544	98.3311	108.714	DedA family protein YohD && PF09335:SNARE associated Golgi protein	-
b4133	cadC	89.8417	87.0048	88.6623	83.5404	26.6084	22.4568	25.1848	22.2475	19.6771	12.5331	17.8437	18.5205	11.6308	10.1994	10.2165	11.2097	DNA-binding transcriptional activator CadC && PF00486:Transcriptional regulatory protein, C terminal	Trans_reg_C
b3210	arcB	147.119	155.133	159.112	149.571	89.7242	89.6466	77.9895	86.5821	111.283	114.397	121.441	123.004	95.6405	91.6919	92.6243	97.1132	sensor histidine kinase ArcB && PF00512:His Kinase A (phospho-acceptor) domain|PF01627:Hpt domain|PF02518:Histidine kinase-, DNA gyrase B-, and HSP90-like ATPase|PF00072:Response regulator receiver domain|PF00989:PAS fold	HATPase_c
b2957	ansB	634.875	850.443	730.381	1173.38	8.01091	4.25382	3.74602	3.17935	5.78473	4.28432	4.10537	2.06434	10.3477	10.0606	10.1487	16.032	L-asparaginase 2 && PF00710:Asparaginase	-
b2167	fruA	14.8578	15.618	18.728	25.3543	50.5916	30.9551	43.0878	39.0663	12.3657	12.3719	11.7845	15.5683	15.1726	23.0098	21.9799	30.2437	fructose-specific PTS multiphosphoryl transfer protein FruA && PF02302:PTS system, Lactose/Cellobiose specific IIB subunit|PF02378:Phosphotransferase system, EIIC	PTS_IIB
b1916	sdiA	103.494	106.753	131.708	123.511	129.657	145.378	154.126	131.546	103.317	89.3414	100.241	102.388	52.61	47.4211	60.7728	40.9512	DNA-binding transcriptional dual regulator SdiA && PF03472:Autoinducer binding domain|PF00196:Bacterial regulatory proteins, luxR family	Autoind_bind
b0428	cyoE	168.625	185.907	173.103	207.282	1021.64	835.564	905.754	937.471	461.203	377.751	466.335	500.467	357.383	471.377	435.607	552.477	heme O synthase && PF01040:UbiA prenyltransferase family	UbiA
b3548	yhjY	10.5779	9.91225	11.7958	15.3895	6.3525	7.64591	15.1827	9.18426	68.2672	107.169	60.4676	59.5225	124.164	81.2563	111.956	113.898	putative outer membrane protein YhjY && PF03797:Autotransporter beta-domain	-
b4678	yoeI	497.623	445.03	441.39	456.705	3406.66	3712.87	3977.02	3540.13	594.3	346.513	560.98	814.8	343.939	344.231	303.136	216.479	uncharacterized protein YoeI && -	-
b2424	cysU	2.48237	2.51164	2.90777	2.02023	3.54948	5.55383	3.59621	5.41683	11.0032	72.7893	21.9039	16.6832	134.988	115.652	126.287	178.762	sulfate/thiosulfate ABC transporter inner membrane subunit CysU && PF00528:Binding-protein-dependent transport system inner membrane component	BPD_transp_1
b0905	ycaO	106.227	91.1341	97.2236	91.4084	694.119	703.596	720.169	697.513	151.642	132.711	157.909	163.698	102.381	109.368	104.615	88.5662	ribosomal protein S12 methylthiotransferase accessory factor YcaO && PF02624:YcaO-like family	-
b0904	focA	1386.23	1456.57	1568.86	1675.21	69.8664	67.8962	58.0811	56.2557	72.0872	71.4503	49.6795	64.0789	83.4489	80.5212	84.849	106.92	formate channel FocA && PF01226:Formate/nitrite transporter	-
b2395	pdeA	51.1835	50.3996	44.6628	45.9834	52.1539	49.0522	49.724	47.0112	28.5776	26.4225	26.8236	28.0656	21.1326	20.0409	24.1285	16.7663	putative c-di-GMP phosphodiesterase PdeA && PF00563:EAL domain|PF05231:MASE1	EAL
b0131	panD	956.359	937.186	933.115	902.137	837.188	1211.04	997.325	1115.21	789.532	802.949	780.943	800.938	645.681	691.715	593.395	550.093	aspartate 1-decarboxylase proenzyme && PF02261:Aspartate decarboxylase	-
b1094	acpP	13724	14037.5	15143.3	13966.2	23036.8	24734.3	23172.3	23726.9	14541.8	13489.9	13899.5	13974.2	9315.6	8489.44	9560.59	8909.66	acyl carrier protein && -	-
b0410	yajD	233.716	234.289	264.343	236.121	125.471	131.565	127.952	124.351	113.917	106.986	99.8413	115.288	98.1348	87.2448	88.9189	77.7105	HNH nuclease family protein YajD && PF01844:HNH endonuclease	HNH
b4288	fecD	70.4625	63.8129	76.0213	56.8802	308.297	319.627	352.696	363.736	72.6847	54.5282	78.85	81.5875	16.243	21.9056	21.156	13.2766	ferric citrate ABC transporter membrane subunit FecD && PF01032:FecCD transport family	-
b0884	infA	2401.84	2462.59	2679.03	2576.13	5949.82	6284.86	4618.43	5578.37	2974.25	2686.63	2887.9	3057.61	2954.26	2637.38	3141.95	3048.28	translation initiation factor IF-1 && -	-
b2799	fucO	94.5959	109.805	89.2081	84.3734	4.50867	2.32572	4.41744	4.13873	5.7504	6.89705	5.61139	2.93919	6.35442	6.8307	7.81063	7.30438	L-1%2C2-propanediol oxidoreductase && PF00465:Iron-containing alcohol dehydrogenase	-
b4704	arrS	2.11255	2.30188	2.3096	12.9606	0	2.545	0	0	13.1095	6.40812	3.41137	0	136.267	94.4177	81.0262	124.892	small regulatory RNA ArrS && -	-
b3226	nanR	187.836	179.239	179.636	175.426	137.361	160.38	155.846	169.321	169.166	168.024	162.815	163.569	130.995	114.092	122.106	119.362	NanR && PF07729:FCD domain|PF00392:Bacterial regulatory proteins, gntR family	GntR
b0524	lpxH	202.489	188.99	176.878	178.006	305.376	304.062	289.426	293.349	197.242	146.214	176.702	179.179	120.531	121.124	120.354	109.633	UDP-2%2C3-diacylglucosamine diphosphatase && PF12850:Calcineurin-like phosphoesterase superfamily domain	-
b2148	mglC	31.3017	37.454	26.8654	27.3056	0.48801	1.40969	2.05381	0.70555	1.08922	0.443688	2.00768	1.46977	1.51425	1.73648	1.06521	1.03768	D-galactose/methyl-galactoside ABC transporter membrane subunit && PF02653:Branched-chain amino acid transport system / permease component	BPD_transp_2
b1188	ycgB	4.63025	4.41457	5.06214	4.48082	2.41379	3.37009	4.2139	2.63672	46.931	77.8338	46.108	43.0017	128.363	90.1333	122.656	113.904	PF04293 family protein YcgB && PF04293:SpoVR like protein	-
b1186	nhaB	159.674	162.699	156.01	145.491	252.768	306.621	307.315	293.127	183.177	168.722	150.215	163.381	143.957	140.304	130.647	123.445	Na(+):H(+) antiporter NhaB && PF06450:Bacterial Na+/H+ antiporter B (NhaB)	-
b3891	fdhE	347.276	351.025	322.127	304.782	642.717	605.326	580.746	564.513	369.041	318.339	420.332	411.501	281.489	289.598	274.907	245.415	formate dehydrogenase formation protein && PF04216:Protein involved in formate dehydrogenase formation	-
b0434	yajG	806.308	769.759	796.633	697.274	955.227	960.901	875.426	911.658	567.084	439.013	628.952	638.33	293.693	319.975	325.497	256.082	putative lipoprotein YajG && PF03923:Uncharacterized lipoprotein|PF08139:Prokaryotic membrane lipoprotein lipid attachment site	-
b2298	yfcC	174.907	188.358	203.126	225.723	5.02785	4.68507	1.66852	3.59547	4.70599	2.35933	2.90448	5.15118	2.24529	3.05531	3.4458	3.37205	putative transporter YfcC && PF03606:C4-dicarboxylate anaerobic carrier	-
b0610	rnk	132.407	150.938	138.464	129.921	292.906	232.765	238.008	227.935	142.897	129.15	159.488	155.792	92.261	84.1733	95.3777	72.8891	nucleoside diphosphate kinase regulator && PF14760:Rnk N-terminus|PF01272:Transcription elongation factor, GreA/GreB, C-term	-
b2172	yeiQ	9.67712	12.4116	11.6818	10.0716	25.7283	23.6804	25.4773	29.4984	7.38138	4.07697	7.32502	9.0241	6.26136	5.4908	5.72601	4.21131	putative oxidoreductase YeiQ && PF08125:Mannitol dehydrogenase C-terminal domain|PF01232:Mannitol dehydrogenase Rossmann domain	Mannitol_dh_C
b2580	ung	251.608	228.854	260.081	231.787	171.252	180.99	180.556	183.669	226.358	196.33	214.743	222.01	127.49	112.1	113.208	115.552	uracil-DNA glycosylase && PF03167:Uracil DNA glycosylase superfamily	UDG
b3358	yhfK	132.409	128.415	123.541	114.445	60.2939	82.1708	73.5027	81.7441	94.6032	96.1269	102.82	92.4977	88.9793	79.3549	83.2662	78.4311	putative transporter YhfK && PF13515:Fusaric acid resistance protein-like|PF12805:FUSC-like inner membrane protein yccS	-
b3770	ilvE	31.6428	40.5428	27.9884	32.3317	52.5209	53.4449	49.6152	50.6221	68.0851	82.3179	84.2204	84.8277	119.408	167.008	138.11	174.222	branched-chain-amino-acid aminotransferase && PF01063:Amino-transferase class IV	-
b3517	gadA	6.12202	5.86561	7.15465	9.15843	0	0	0	0.169715	0.524008	1.38744	0.340893	0.192841	14.2894	12.3835	11.1203	13.2291	glutamate decarboxylase A && PF00282:Pyridoxal-dependent decarboxylase conserved domain	-
b2021	hisC	31.6192	31.1431	28.0775	29.8904	74.8589	48.4048	58.8087	56.612	49.3536	60.7306	55.7413	51.0826	100.609	114.165	104.978	120.375	histidinol-phosphate aminotransferase && PF00155:Aminotransferase class I and II	Aminotran_1_2
b0622	pagP	23.1966	19.8183	17.0029	30.2644	5.27677	6.66871	7.81374	16.5295	14.0676	10.3946	6.81057	8.90936	15.7436	15.4628	13.6936	17.8693	Lipid A palmitoyltransferase && PF07017:Antimicrobial peptide resistance and lipid A acylation protein PagP	-
b4073	nrfD	85.2967	145.305	81.9341	151.139	1.54664	1.11693	0.241077	1.73918	1.72602	1.09369	1.24763	0.423465	1.35358	1.83446	1.50042	1.58344	putative menaquinol-cytochrome c reductase subunit NrfD && PF03916:Polysulphide reductase, NrfD	-
b0950	pqiA	14.269	16.8327	19.4677	23.4613	117.64	97.1726	99.9011	105.992	43.0294	40.4212	38.6567	46.3211	44.2311	44.8818	44.4856	45.8269	intermembrane transport protein PqiA && PF04403:Paraquat-inducible protein A	-
b2539	hcaF	2.56437	3.72559	7.16466	4.24527	4.75316	0.343256	0.889059	2.74879	9.548	10.6596	11.2726	9.10979	26.3205	35.418	25.1768	29.1976	putative 3-phenylpropionate/cinnamate dioxygenase subunit beta && PF00866:Ring hydroxylating beta subunit	-
b0888	trxB	471.65	429.684	435.812	396.33	712.997	809.051	823.251	815.458	672.577	583.851	666.7	644.801	371.449	374.485	361.058	319.289	thioredoxin reductase && PF07992:Pyridine nucleotide-disulphide oxidoreductase	Pyr_redox_2
b3894	fdoG	608.236	624.088	549.929	504.829	1547.81	1464.32	1480.15	1488.89	994.487	820.832	1013.88	1089.67	672.913	736.932	688.327	680.368	formate dehydrogenase O subunit alpha && -	-
b0732	mngB	13.7548	11.623	14.424	14.663	4.87009	7.57509	5.69332	6.49941	7.45562	7.72024	6.16481	6.66707	10.73	7.33158	8.04086	11.0636	alpha-mannosidase && PF09261:Alpha mannosidase, middle domain|PF01074:Glycosyl hydrolases family 38 N-terminal domain|PF07748:Glycosyl hydrolases family 38 C-terminal domain	-
b4076	nrfG	60.4395	70.7144	88.554	100.732	4.54536	2.38727	1.15935	0.79655	2.76684	2.75503	4.59992	3.62037	3.74786	3.80557	5.53197	2.14778	putative formate-dependent nitrite reductase complex subunit NrfG && PF13414:TPR repeat	-
b0722	sdhD	138.105	133.35	100.813	85.2864	430.997	261.594	213.474	299.946	1450.87	956.001	1428.66	1428.49	610.805	751.967	637.08	489.04	succinate:quinone oxidoreductase%2C membrane protein SdhD && PF01127:Succinate dehydrogenase/Fumarate reductase transmembrane subunit	-
b1051	msyB	47.7155	82.4994	73.2913	70.1598	30.9183	26.6037	28.3005	38.0432	237.37	325.76	267.77	235.949	325.022	270.703	324.515	362.131	acidic protein MsyB && PF13984:MsyB protein	-
b2923	argO	39.7598	37.2427	37.3676	41.5716	43.8299	54.0612	38.8146	50.0962	47.0377	50.3111	44.8681	41.63	42.2165	48.8743	42.1064	44.1704	L-arginine exporter && PF01810:LysE type translocator	-
b0585	fes	0.491699	0.133942	0.940735	0.969618	78.1284	73.3035	80.3557	108.904	64.8394	76.0665	82.5761	88.9339	39.8413	44.6385	44.4618	44.669	ferric enterobactin esterase && PF00756:Putative esterase|PF11806:Domain of unknown function (DUF3327)	-
b1682	sufC	11.0859	10.3538	6.27643	12.4921	24.768	28.38	33.0469	32.7849	51.1044	59.649	48.91	47.7409	88.1243	84.6062	86.8848	95.8118	Fe-S cluster scaffold complex subunit SufC && PF00005:ABC transporter	ABC_tran
b4718	gadF	6.50015	21.2481	15.9895	8.54542	0	0	0	0	30.2528	50.9363	43.2981	19.2979	163.055	183.842	190.928	199.827	small regulatory RNA GadF && -	-
b2174	lpxT	53.8493	41.7498	50.2678	50.4627	218.012	230.297	223.279	225.782	98.7072	69.7354	98.4949	93.6515	58.551	49.8991	55.4051	39.0185	lipid A-core phosphotransferase && PF01569:PAP2 superfamily	-
b0790	ybhP	1.94066	2.32605	2.12168	2.38121	2.26617	1.40275	0.60554	0.624069	35.1652	64.3615	41.2095	32.2644	82.0623	78.3329	89.0375	92.243	endonuclease/exonuclease/phosphatase domain-containing protein YbhP && PF03372:Endonuclease/Exonuclease/phosphatase family	Exo_endo_phos
b1179	ycgL	239.229	248.843	267.476	273.876	213.495	254.422	224.361	282.852	182.972	215.368	198.266	210.683	151.614	149.377	173.45	156.49	PF05166 family protein YcgL && PF05166:YcgL domain	-
b1819	manZ	1562.79	1514.68	1455.81	1282.67	198.046	259.906	261.039	262.887	443.755	363.979	403.879	401.292	294.819	289.324	287.855	291.278	mannose-specific PTS enzyme IID component && PF03613:PTS system mannose/fructose/sorbose family IID component	-
b0736	ybgC	232.224	212.853	234.325	235.21	282.626	283.72	288.816	251.86	254.228	248.836	261.201	263.833	320.428	298.334	293.74	322.355	esterase/thioesterase && PF03061:Thioesterase superfamily	4HBT
b3449	ugpQ	83.8773	88.7957	90.8319	78.2163	51.3935	57.9466	58.2979	60.7209	105.088	108.324	97.8934	90.6015	105.891	101.049	89.3582	96.1981	glycerophosphodiester phosphodiesterase UgpQ && PF03009:Glycerophosphoryl diester phosphodiesterase family	-
b2017	yefM	155.507	166.247	166.805	166.121	140.965	135.026	140.99	154.739	152.216	149.523	144.983	142.59	148.604	174.574	137.893	164.21	YefM antitoxin of the YoeB-YefM toxin-antitoxin pair and DNA binding transcriptional repressor && -	-
b3439	yhhW	62.4659	65.2861	58.3041	54.3748	37.5704	33.0191	36.1314	51.5852	78.582	84.214	86.1174	87.7277	97.1196	75.3748	80.7697	92.4487	quercetin 2%2C3-dioxygenase && PF02678:Pirin	-
b0020	nhaR	44.8859	48.3751	44.6115	46.0629	73.7888	79.6365	74.3571	88.1797	58.747	64.5292	53.2414	41.3009	107.233	88.9074	98.8969	116.694	DNA-binding transcriptional activator NhaR && PF00126:Bacterial regulatory helix-turn-helix protein, lysR family|PF03466:LysR substrate binding domain	HTH_1
b4033	malF	121.366	110.133	91.1433	47.0607	1.91603	5.07352	3.73319	3.53962	5.10806	5.61315	3.55489	5.6832	4.57327	3.14153	4.60048	4.22504	maltose ABC transporter membrane subunit MalF && PF00528:Binding-protein-dependent transport system inner membrane component|PF14785:Maltose transport system permease protein MalF P2 domain	BPD_transp_1
b2622	intA	71.2008	69.9275	75.7594	78.5773	57.4018	55.0801	52.9409	54.3694	80.2406	75.8449	69.2161	75.0473	50.3474	50.0549	50.6961	48.5222	integrase IntA && PF00589:Phage integrase family|PF13356:Domain of unknown function (DUF4102)	Phage_integrase
b1838	pphA	2.70098	1.22627	1.47646	3.74811	4.13025	5.69429	3.16042	2.89522	10.336	12.2895	6.54235	9.25241	15.0563	16.0327	12.8947	14.9034	phosphoprotein phosphatase 1 && PF00149:Calcineurin-like phosphoesterase	Metallophos
b1863	ruvC	123.515	191.074	165.698	191.429	447.537	373.022	361.977	420.425	134.31	163.845	141.356	173.903	206.196	248.677	223.501	270.2	crossover junction endodeoxyribonuclease RuvC && PF02075:Crossover junction endodeoxyribonuclease RuvC	-
b1654	grxD	980.757	931.6	910.567	859.196	1133.49	1216.33	1325.26	1346.68	1230.94	1132.16	1205.99	1181.61	748.87	786.687	745.392	706.764	glutaredoxin 4 && PF00462:Glutaredoxin	-
b4168	tsaE	54.4142	71.1491	71.3877	77.1462	78.4919	79.4348	92.3842	106.533	78.6573	82.2052	91.4867	67.2502	107.056	128.528	121.99	144.32	N(6)-L-threonylcarbamoyladenine synthase%2C TsaE subunit && PF02367:Threonylcarbamoyl adenosine biosynthesis protein TsaE	-
b2752	cysD	4.88048	5.84967	5.15785	5.41806	4.34216	2.74378	3.80711	3.13888	14.9411	133.732	29.8166	22.4399	551.628	491.694	498.144	730.812	sulfate adenylyltransferase subunit 2 && PF01507:Phosphoadenosine phosphosulfate reductase family	-
b2346	mlaA	344.659	328.444	342.377	313.385	451.284	499.809	541.377	545.047	372.894	310.319	324.87	366.302	206.083	204.49	228.302	214.783	intermembrane phospholipid transport system - outer membrane lipoprotein MlaA && PF04333:MlaA lipoprotein	-
b2236	yfaE	236.026	279.927	280.232	343.582	345.364	329.053	332.043	361.784	144.668	159.491	132.976	134.555	89.5913	100.84	103.329	84.1102	ferredoxin-like diferric-tyrosyl radical cofactor maintenance protein YfaE && -	-
b0308	ykgG	74.7891	98.3922	79.21	101.673	5.31657	3.07155	0.662962	2.73299	2.90068	2.57798	2.23013	3.68767	3.72235	3.11589	3.09463	5.86179	DUF162 domain-containing lactate utilization protein YkgG && PF02589:Uncharacterised ACR, YkgG family COG1556	-
b3188	sfsB	35.512	42.1599	38.8245	40.4146	129.092	92.5868	67.8075	98.8579	109.857	90.5712	115.974	103.614	113.963	96.977	102.16	89.8267	putative transcriptional regulator SfsB && -	-
b1953	yodD	15.5662	13.4276	24.8181	6.2529	4.32787	7.81359	9.10701	4.17141	80.4972	158.704	75.4092	58.0629	213.831	164.869	220.424	252.559	stress-induced protein && -	-
b3261	fis	798.146	749.235	797.473	708.249	5508.55	5307.3	5358.4	5473.52	1357.04	1139.8	1330.66	1392.24	1154.22	1077.2	1184.02	1089.12	DNA-binding transcriptional dual regulator Fis && -	-
b2794	queF	199.784	172.899	170.622	163.19	169.689	188.222	183.971	216.766	120.626	121.344	129.664	136.835	81.5594	88.1864	82.1122	73.8662	7-cyano-7-deazaguanine reductase && PF14819:Nitrile reductase, 7-cyano-7-deazaguanine-reductase N-term|PF14489:QueF-like protein	-
b2665	kbp	83.1406	94.5306	80.1175	81.7955	48.7896	33.6505	49.731	49.6676	300.18	470.498	281.779	232.347	692.439	622.6	771.72	868.027	K(+) binding protein && PF01476:LysM domain|PF04972:BON domain	LysM
b2255	arnA	8.72506	8.28817	7.50067	8.43123	13.0622	11.4095	7.44604	8.63311	14.2532	20.3586	15.5946	15.668	26.4266	21.9766	28.2764	33.0358	fused UDP-4-amino-4-deoxy-L-arabinose formyltransferase/UDP-glucuronate dehydrogenase && PF01370:NAD dependent epimerase/dehydratase family|PF00551:Formyl transferase|PF02911:Formyl transferase, C-terminal domain	Epimerase
b0154	hemL	512.207	452.829	480.851	446.891	461.795	627.627	610.366	607.14	579.686	486.737	532.397	581.467	311.09	296.91	293.122	274.717	glutamate-1-semialdehyde 2%2C1-aminomutase && PF00202:Aminotransferase class-III	Aminotran_3
b4292	fecR	15.6559	17.9035	11.6933	12.4987	58.1813	66.8529	68.6812	81.0014	60.216	65.6709	70.0868	71.5074	59.6215	74.9082	56.1418	58.7716	ferric citrate regulator FecR && PF04773:FecR protein|PF16344:Domain of unknown function (DUF4974)|PF16220:Domain of unknown function (DUF4880)	-
b1235	rssB	38.7926	35.7541	26.1481	35.7885	38.9253	39.3546	37.0867	38.9249	40.0009	69.7478	55.5777	44.3623	87.6826	90.8445	103.02	111.393	regulator of RpoS && PF00072:Response regulator receiver domain	Response_reg
b2962	yggX	283.434	222.432	261.838	224.462	233.282	267.87	263.311	250.693	231.412	177.152	253.072	244.23	118.188	137.692	133.186	118.255	putative Fe(2(+))-trafficking protein && -	-
b4088	alsB	62.248	63.0066	52.5089	32.9553	10.2787	10.4682	9.85944	6.85876	7.84332	7.98733	8.29152	7.50473	5.66162	6.06818	6.21306	4.60784	D-allose ABC transporter periplasmic binding protein && PF13407:Periplasmic binding protein domain	-
b1968	hprS	27.53	29.4045	27.1238	24.7958	26.6838	24.7758	32.2554	23.9695	19.0421	24.7554	24.2486	24.0549	20.0169	19.1493	18.7017	13.8953	sensor histidine kinase HprS && PF02518:Histidine kinase-, DNA gyrase B-, and HSP90-like ATPase|PF00512:His Kinase A (phospho-acceptor) domain|PF00672:HAMP domain	HATPase_c
b3407	yhgF	194.751	185.766	183.187	168.956	205.149	248.274	270.752	263.677	230.247	222.417	241.367	249.285	142.967	139.294	135.613	131.024	putative RNA-binding protein YhgF && PF09371:Tex-like protein N-terminal domain|PF12836:Helix-hairpin-helix motif|PF00575:S1 RNA binding domain|PF16921:Tex protein YqgF-like domain	S1
b0607	uspG	519.815	498.419	504.99	450.447	108.106	109.631	114.549	124.705	208.347	186.468	198.44	176.65	199.015	180.3	180.576	226.339	universal stress protein G && PF00582:Universal stress protein family	Usp
b3774	ilvC	39.1738	46.0688	47.4282	49.085	30.7525	27.2777	35.013	28.5131	54.8363	68.9872	62.2066	51.4349	112.576	111.315	93.7328	131.492	ketol-acid reductoisomerase (NADP(+)) && PF07991:Acetohydroxy acid isomeroreductase, NADPH-binding domain|PF01450:Acetohydroxy acid isomeroreductase, catalytic domain	-
b0812	dps	3652.07	3224.23	3327.75	2854.15	107.682	147.044	138.243	119.357	2001.39	3412.62	2016.5	1759.06	5223.11	3905.8	5322.26	5559.31	DNA protection during starvation protein && PF00210:Ferritin-like domain	Ferritin
b4060	yjcB	258.001	243.412	259.707	322.635	344.665	307.656	270.799	273.183	307.842	415.164	280.289	282.625	536.192	607.898	492.129	622.511	uncharacterized protein YjcB && -	-
b0987	gfcA	8.21547	11.0581	10.5668	11.8593	15.3173	15.7191	14.3252	12.4324	7.79718	14.6591	6.63321	5.29746	7.69685	13.1618	10.5581	9.90428	threonine-rich inner membrane protein GfcA && -	-
b1655	mepH	124.682	124.601	132.745	128.811	44.4403	74.2291	60.5051	62.9392	96.94	98.5825	108.277	106.28	82.9816	73.9085	84.2891	72.8536	peptidoglycan endopeptidase/peptidoglycan L%2CD-carboxypeptidase MepH && PF00877:NlpC/P60 family	-
b3947	ptsA	14.0077	15.0699	14.5389	10.3084	1.38035	1.21045	1.93642	1.33045	1.24703	0.89642	1.90884	1.1878	1.45908	1.36207	1.34867	0.931781	putative PTS multiphosphoryl transfer protein PtsA && PF00391:PEP-utilising enzyme, mobile domain|PF02896:PEP-utilising enzyme, TIM barrel domain|PF00359:Phosphoenolpyruvate-dependent sugar phosphotransferase system, EIIA 2|PF05524:PEP-utilising enzyme, N-terminal|PF00381:PTS HPr component phosphorylation site	PTS_EIIA_2
b2218	rcsC	71.1892	65.6965	70.3983	64.3935	75.2185	63.8214	62.3324	65.9082	62.7878	58.9172	56.7663	61.523	55.2447	49.2794	49.1231	43.2316	histidine kinase RcsC && PF02518:Histidine kinase-, DNA gyrase B-, and HSP90-like ATPase|PF00512:His Kinase A (phospho-acceptor) domain|PF00072:Response regulator receiver domain|PF09456:RcsC Alpha-Beta-Loop (ABL)	Response_reg
b0588	fepC	2.17468	3.55438	3.96255	3.17661	83.4389	95.4062	121.01	106.356	61.4028	66.3324	67.3076	66.2182	41.9959	45.56	40.0329	42.7122	ferric enterobactin ABC transporter ATP binding subunit && PF00005:ABC transporter	ABC_tran
b4267	idnD	25.6495	25.2939	28.6686	25.2429	0.717119	1.89888	2.45913	0.92159	0.889214	0.434659	1.15696	0.916275	0.342331	1.40094	0.556553	0.677708	L-idonate 5-dehydrogenase && PF00107:Zinc-binding dehydrogenase|PF08240:Alcohol dehydrogenase GroES-like domain	ADH_N
b2942	metK	188.081	180.384	176.09	149.916	911.36	1344.99	1355.9	1324.31	762.578	1004.97	781.41	755.074	1046.7	902.691	973.371	918.296	methionine adenosyltransferase && PF02772:S-adenosylmethionine synthetase, central domain|PF00438:S-adenosylmethionine synthetase, N-terminal domain|PF02773:S-adenosylmethionine synthetase, C-terminal domain	-
b0611	rna	173.899	169.917	200.537	181.801	194.416	207.069	204.981	197.995	215.601	193.991	221.189	207.398	137.17	148.826	135.584	113.532	RNase I && PF00445:Ribonuclease T2 family	Ribonuclease_T2
b3961	oxyR	328.619	323.141	338.842	321.896	253.944	262.567	274.44	270.664	250.909	209.136	263.378	286.21	145.086	145.117	146.015	135.739	DNA-binding transcriptional dual regulator OxyR && PF03466:LysR substrate binding domain|PF00126:Bacterial regulatory helix-turn-helix protein, lysR family	LysR_substrate
b0862	artQ	130.348	143.827	122.438	111.891	111.13	112.803	129.353	128.336	109.557	136.802	117.4	96.6509	134.022	102.117	109.445	110.713	L-arginine ABC transporter membrane subunit ArtQ && PF00528:Binding-protein-dependent transport system inner membrane component	BPD_transp_1
b2927	epd	1100.1	1074.37	1174.18	1197.58	462.904	460.22	498.29	452.929	310.208	255.655	298.378	311.888	235.754	220.004	234.954	224.218	D-erythrose-4-phosphate dehydrogenase && PF02800:Glyceraldehyde 3-phosphate dehydrogenase, C-terminal domain|PF00044:Glyceraldehyde 3-phosphate dehydrogenase, NAD binding domain	-
b4606	ypfM	672.847	663.325	617.048	684.75	49.3378	50.4758	42.297	43.5912	94.8257	104.666	77.6086	78.7997	39.2539	41.3077	63.4192	69.9395	uncharacterized protein YpfM && -	-
b1896	otsA	15.9813	15.3782	15.3163	14.1884	6.23214	8.6262	5.50468	5.17255	159.578	264.209	151.07	129.113	279.901	249.658	322.097	265.443	trehalose-6-phosphate synthase && PF00982:Glycosyltransferase family 20	-
b3172	argG	78.3404	76.4896	84.4448	75.7961	87.369	72.2408	83.77	75.7185	82.3444	95.1205	84.2181	87.8456	73.3382	76.1458	88.6224	80.0523	argininosuccinate synthetase && PF00764:Arginosuccinate synthase	-
b1562	hokD	205.703	148.737	191.726	110.497	188.179	216.977	207.048	179.852	203.534	253.997	213.538	190.505	453.685	321.724	392.113	410.222	toxic protein HokD && -	-
b2212	alkB	20.6712	15.3459	16.3907	18.5151	13.2628	12.8618	16.3021	13.1486	19.7348	22.5088	18.7075	16.8078	28.4003	24.7466	24.2626	26.3213	DNA oxidative demethylase && PF13532:2OG-Fe(II) oxygenase superfamily	-
b2266	elaB	128.548	121.112	122.575	110.122	31.4407	37.8423	38.4518	38.0743	1031.63	1698.5	1148.72	950.452	1912.67	1462.98	2006.52	1888.67	tail-anchored inner membrane protein ElaB && PF05957:Bacterial protein of unknown function (DUF883)	-
b3713	yieF	263.417	227.915	232.671	214.866	107.899	136.362	125.324	118.256	491.689	484.96	443.057	430.271	357.647	302.159	318.837	313.926	quinone reductase && PF03358:NADPH-dependent FMN reductase	FMN_red
b1722	ydiY	180.416	205.926	175.944	203.032	488.177	516.611	527.383	540.7	189.821	157.797	205.761	220.159	111.556	157.693	126.47	104.126	acid-inducible putative outer membrane protein YdiY && PF04338:Protein of unknown function, DUF481	-
b3349	slyD	2819.7	2612.46	2756.08	2448.47	4970.93	5289.33	5006.54	5081.69	4288.66	3638.64	3710.02	3910.61	2159.56	2083.73	2153.25	1947.5	FKBP-type peptidyl-prolyl cis-trans isomerase SlyD && PF00254:FKBP-type peptidyl-prolyl cis-trans isomerase	FKBP_C
b4289	fecC	62.1711	69.8399	67.4847	64.7379	352.871	326.519	335.327	383.193	72.2009	61.6651	86.6501	85.5945	15.2065	24.396	22.4226	18.0858	ferric citrate ABC transporter membrane subunit FecC && PF01032:FecCD transport family	-
b4287	fecE	153.077	135.116	130.306	102.098	370.354	362.099	415.76	404.952	168	121.682	136.965	144.935	40.3273	41.8187	41.5067	30.2039	ferric citrate ABC transporter ATP binding subunit && PF00005:ABC transporter	ABC_tran
b3946	fsaB	65.129	56.1409	69.7409	60.5999	3.7208	4.83665	4.87172	3.22765	6.36693	6.54021	5.5827	9.77992	8.52574	7.16499	6.93047	5.09865	fructose-6-phosphate aldolase 2 && PF00923:Transaldolase	-
b0452	tesB	100.647	90.7652	89.5674	77.673	79.3645	75.7292	101.824	107.425	115.108	110.623	116.486	118.298	86.4407	79.8808	80.6342	66.609	acyl-CoA thioesterase II && PF02551:Acyl-CoA thioesterase	-
b2418	pdxK	214.875	215.788	230.743	186.802	69.7794	97.0205	83.1317	95.1639	124.941	143.205	143.361	128.585	115.412	113.087	100.193	108.631	pyridoxine/pyridoxal/pyridoxamine kinase && PF08543:Phosphomethylpyrimidine kinase	-
b4330	yjiH	2.81056	5.41817	3.7818	2.84223	1.08197	1.04181	2.02378	3.12856	6.43978	2.40461	3.31661	3.94986	6.88665	4.98229	5.56309	9.88423	uncharacterized protein YjiH && PF07670:Nucleoside recognition	-
b4159	mscM	79.5892	79.2085	85.9916	68.078	83.8623	78.2487	73.5721	86.9106	40.5828	39.5849	38.0033	40.8019	36.4551	32.0309	37.3448	29.8779	miniconductance mechanosensitive channel MscM && PF12794:Mechanosensitive ion channel inner membrane domain 1|PF00924:Mechanosensitive ion channel|PF12795:Mechanosensitive ion channel porin domain	-
b2389	yfeO	9.05859	9.35769	6.17363	10.62	6.67257	7.22803	7.89226	5.67471	13.4329	21.2924	12.6332	12.1437	20.0485	16.5954	20.9617	14.9301	putative transport protein YfeO && PF00654:Voltage gated chloride channel	Voltage_CLC
b2733	mutS	158.73	140.817	147.221	136.637	117.663	148.736	149.935	153.038	81.8093	69.1587	82.488	94.644	59.8461	56.5926	53.9446	55.553	DNA mismatch repair protein MutS && PF05188:MutS domain II|PF05192:MutS domain III|PF01624:MutS domain I|PF00488:MutS domain V|PF05190:MutS family domain IV	-
b2149	mglA	47.8345	42.9049	32.2069	18.2351	3.24377	2.92817	3.33704	2.97017	4.58533	5.01359	3.92498	3.2861	1.00651	1.90108	2.31293	1.99258	D-galactose/methyl-galactoside ABC transporter ATP binding subunit && PF00005:ABC transporter	ABC_tran
b0074	leuA	4.79759	5.22755	3.70241	6.01858	17.5758	13.1459	13.5022	15.5791	18.9138	20.1647	24.0011	25.0062	48.0935	44.934	41.2869	51.1644	2-isopropylmalate synthase && PF08502:LeuA allosteric (dimerisation) domain|PF00682:HMGL-like	HMGL-like
b3182	dacB	100.029	91.69	92.3357	84.8673	114.399	111.809	106.024	101.641	79.6081	74.0315	75.2689	77.528	61.8372	58.188	50.3669	49.9916	peptidoglycan DD-endopeptidase DacB && PF02113:D-Ala-D-Ala carboxypeptidase 3 (S13) family	-
b1538	dcp	28.983	27.3278	31.3704	33.9534	17.6034	18.111	20.1844	26.6126	33.1007	41.9482	43.1256	42.3874	90.8251	103.522	91.5513	123.972	peptidyl-dipeptidase Dcp && PF01432:Peptidase family M3	Peptidase_M3
b4279	nanX	23.918	31.3532	28.9364	29.1559	5.87354	7.02068	6.06137	6.83248	5.27396	5.27872	6.07772	6.32172	4.73754	5.85024	3.65461	4.30662	sialic acid transporter NanX && PF07690:Major Facilitator Superfamily	MFS_1
b3462	ftsX	50.6892	63.2963	57.5546	61.0701	76.173	64.43	59.475	47.3744	46.4467	45.464	41.9414	43.115	46.5932	55.9741	51.7957	63.7314	cell division protein FtsX && PF02687:FtsX-like permease family	-
b4342	yjiT	76.7643	68.8896	65.6061	47.1293	18.0385	23.8237	22.6455	24.5915	36.6342	32.6035	39.17	33.0149	26.0658	19.7967	22.371	20.5795	putative uncharacterized protein YjiT && -	-
b1019	efeB	3.72021	5.19371	2.79621	4.5851	71.9509	89.0749	91.4137	99.0709	111.101	121.664	116.113	122.341	142.573	170.492	142.8	148.365	heme-containing peroxidase/deferrochelatase && PF04261:Dyp-type peroxidase family	-
b2381	pyrR	136.813	117.725	127.358	107.916	42.2895	66.8971	54.9312	51.436	52.6879	66.1155	59.2928	60.4667	51.7511	50.0189	49.2311	53.763	DNA-binding transcriptional activator PyrR && PF00072:Response regulator receiver domain|PF04397:LytTr DNA-binding domain	LytTR
b1295	ymjA	134.654	142.136	166.272	149.099	244.683	190.461	150.056	165.279	211.884	230.362	244.135	221.298	253.714	265.31	265.876	252.085	DUF2543 domain-containing protein YmjA && -	-
b1725	yniA	71.4488	69.2436	63.8426	56.1474	13.1797	10.9662	11.5221	10.2178	65.228	108.018	65.5925	57.5799	248.654	204.02	237.316	266.165	putative kinase YniA && PF03881:Fructosamine kinase	Fructosamin_kin
b2473	ypfH	114.452	112.031	107.55	100.681	37.4092	51.2276	47.5284	48.9827	102.663	112.73	93.6052	80.394	100.578	92.6322	96.8569	109.062	esterase YpfH && PF02230:Phospholipase/Carboxylesterase	Abhydrolase_2
b2214	ftp	79.4007	66.3753	71.497	57.807	128.951	99.7031	110.767	100.422	46.5786	43.4692	51.219	40.6791	54.9778	43.7135	49.9712	53.2052	FAD:protein FMN transferase && PF02424:ApbE family	-
b3869	glnL	170.272	152.231	136.882	115.164	97.5008	107.738	94.4816	100.996	321.796	192.956	352.849	356.625	220.271	216.472	200.89	150.536	protein histidine kinase NtrB && PF00989:PAS fold|PF00512:His Kinase A (phospho-acceptor) domain|PF02518:Histidine kinase-, DNA gyrase B-, and HSP90-like ATPase	HATPase_c
b2256	arnD	3.65132	4.34025	7.07655	4.36382	7.75229	3.39904	4.40189	8.00573	8.03346	10.0689	8.71028	7.88376	24.8476	19.2399	24.7376	21.8479	putative 4-deoxy-4-formamido-L-arabinose-phosphoundecaprenol deformylase ArnD && PF01522:Polysaccharide deacetylase	Polysacc_deac_1
b1625	cnu	155.409	190.971	173.648	210.009	151.896	228.461	206.144	191.537	130.003	137.063	134.875	123.828	300.402	253.392	287.181	273.066	H-NS- and StpA-binding protein && -	-
b2388	glk	261.16	257.377	241.839	295.034	59.7569	71.1861	74.5153	71.8726	111.336	126.615	110.746	113.69	173.961	187.724	189.225	247.25	glucokinase && PF02685:Glucokinase	Glucokinase
b1663	mdtK	30.6735	26.3862	24.8274	30.9393	118.676	86.3521	96.7172	87.217	51.0261	58.6556	52.9209	59.3824	79.5363	74.5584	79.6855	75.929	multidrug efflux pump MdtK && PF01554:MatE	MatE
b2210	mqo	2.42424	2.935	2.25772	3.54114	139.296	88.8045	81.2461	82.4328	322.048	334.724	356.889	316.265	319.966	534.405	420.528	583.749	malate:quinone oxidoreductase && PF06039:Malate:quinone oxidoreductase (Mqo)	-
b0886	cydC	148.222	140.546	143.928	125.541	74.2072	85.6609	92.7131	87.1272	65.228	68.2491	70.5154	73.7399	65.5828	71.9647	61.6639	69.4521	glutathione/L-cysteine ABC exporter subunit CydC && PF00664:ABC transporter transmembrane region|PF00005:ABC transporter	ABC_tran
b4022	rluF	190.904	176.636	195.932	185.427	201.477	188.965	204.812	188.745	128.873	116.809	111.465	111.41	103.868	89.5474	86.5162	91.9975	23S rRNA pseudouridine(2604) and tRNA(Tyr) pseudouridine(35) synthase && PF00849:RNA pseudouridylate synthase|PF01479:S4 domain	S4
b1003	yccJ	93.3969	132.156	102.109	180.766	15.1476	11.7204	10.1189	13.5571	121.551	196.085	106.306	83.5395	343.988	384.543	417.232	633.954	PF13993 family protein YccJ && -	-
b2504	yfgG	274.962	318.067	354.5	331.439	260.822	235.677	185.049	169.659	216.99	290.479	230.711	238.51	207.923	145.76	189.585	207.633	nickel/cobalt stress response protein YfgG && -	-
b0861	artM	133.29	123.077	130.739	125.537	155.978	124.359	149.669	135.767	104.249	123.82	94.7687	80.3646	114.417	98.4841	106.244	88.6876	L-arginine ABC transporter membrane subunit ArtM && PF00528:Binding-protein-dependent transport system inner membrane component	BPD_transp_1
b0860	artJ	67.0706	64.7168	67.5842	65.6881	86.2737	64.2507	71.5456	69.5121	77.4753	89.06	60.5145	69.5726	65.4768	58.2654	66.6951	51.7539	L-arginine ABC transporter periplasmic binding protein && PF00497:Bacterial extracellular solute-binding proteins, family 3	-
b3297	rpsK	6130.51	5754.88	5640.7	5312.17	26524.7	25856.8	26057.3	25915.1	9572.93	7654.42	9023.72	9836.97	7112.51	7277.05	6983.11	6881.27	30S ribosomal subunit protein S11 && PF00411:Ribosomal protein S11	-
b1497	ydeM	47.3773	40.7699	35.741	27.5328	0.63909	1.38458	0.398464	1.02664	1.58492	0.77473	0.824856	0.933231	1.32202	1.15933	0.433996	0.905952	putative anaerobic sulfatase maturation enzyme YdeM && PF13353:4Fe-4S single cluster domain|PF13186:Iron-sulfur cluster-binding domain|PF04055:Radical SAM superfamily	Radical_SAM
b3363	ppiA	404.924	393.69	399.243	433.15	274.242	265.515	283.054	300.429	253.68	235.896	241.088	272.528	177.979	180.947	177.17	164.372	peptidyl-prolyl cis-trans isomerase A && PF00160:Cyclophilin type peptidyl-prolyl cis-trans isomerase/CLD	Pro_isomerase
b3870	glnA	1680.68	1644.46	1799.26	2006.77	833.318	1033.9	1050.31	1016.34	4298.98	2639.34	4498.33	4562.43	2586.83	2529.07	2364.1	1676.81	glutamine synthetase && PF03951:Glutamine synthetase, beta-Grasp domain|PF00120:Glutamine synthetase, catalytic domain	-
b4222	ytfP	399.531	358.07	386.217	476.736	583.542	544.867	593.642	615.978	419.122	447.694	409.514	438.434	354.318	308.298	350.999	294.141	gamma-glutamylamine cyclotransferase family protein YtfP && PF06094:Gamma-glutamyl cyclotransferase, AIG2-like	-
b0698	kdpA	0.353354	0.770044	0.193157	0.541959	0.58946	0.532108	0.27564	0.710186	1.20602	2.05438	2.35372	0.80696	1.89938	3.08451	2.05865	3.27276	K(+) transporting P-type ATPase subunit KdpA && PF03814:Potassium-transporting ATPase A subunit	-
b0222	gmhA	816.524	697.959	727.664	628.33	458.015	519.68	478.954	504.286	549.967	530.948	485.634	533.342	389.488	342.448	339.757	344.06	D-sedoheptulose 7-phosphate isomerase && PF13580:SIS domain	-
b3652	recG	118.97	116.786	140.706	162.163	136.378	151.025	149.596	163.424	97.6731	83.954	107.986	116.594	76.5847	79.9073	76.692	63.3778	ATP-dependent DNA helicase RecG && PF01336:OB-fold nucleic acid binding domain|PF00270:DEAD/DEAH box helicase|PF00271:Helicase conserved C-terminal domain	DEAD
b4638	ttcC	11.5983	25.2756	60.2308	38.1193	120.926	27.9451	76.9036	65.2703	32.3883	14.6591	23.4113	26.4873	60.0354	38.4729	52.0868	75.4249	- && -	-
b3738	atpB	1345.4	1312.95	1291.4	1326.23	3348.74	3115.22	3266.71	3136.76	1848.38	1384.19	1803.26	1815.54	1028.54	1015.36	994.137	923.384	ATP synthase Fo complex subunit a && PF00119:ATP synthase A chain	-
b3512	gadE	21.5656	24.7191	35.5189	42.9564	0	0.337405	0.436952	0.900645	78.558	107.894	58.7944	49.6336	394.77	355.575	363.464	373.099	DNA-binding transcriptional activator GadE && -	-
b3041	ribB	461.725	531.685	458.318	520.206	1111.23	921.258	893.211	1108.87	321.044	345.457	340.85	330.897	414.507	520.137	440.762	505.831	3%2C4-dihydroxy-2-butanone-4-phosphate synthase && PF00926:3,4-dihydroxy-2-butanone 4-phosphate synthase	DHBP_synthase
b4255	rraB	967.062	973.359	958.014	893.875	1142.93	1091.54	1088.27	1160.34	1113.97	957.376	1200.28	1193.74	642.465	617.635	600.705	635.661	ribonuclease E inhibitor protein B && PF06877:Regulator of ribonuclease activity B	-
b3009	yghB	153.704	170.897	174.165	157.687	90.0788	75.3088	80.0497	94.0273	98.997	98.3226	91.3574	95.583	113.301	94.0377	108.454	92.3696	DedA family protein YghB && PF09335:SNARE associated Golgi protein	-
b0015	dnaJ	93.2249	86.6207	81.6222	91.5604	555.759	540.907	586.059	585.491	220.37	196.323	251.675	243.416	229.901	259.863	256.33	254.878	chaperone protein DnaJ && PF00684:DnaJ central domain|PF00226:DnaJ domain|PF01556:DnaJ C terminal domain	DnaJ_C
b0440	hupB	3616.79	4099.71	4135.96	4023.95	2155.14	2277.45	2321.48	2354.19	2231.31	2081.82	2021.45	2163.34	1252.67	1108.35	1325.98	1444.48	DNA-binding protein HU-beta && -	-
b1990	ldtA	29.1636	22.9695	28.9381	34.4504	11.8982	12.7932	7.41836	15.0358	62.1615	99.3614	61.2986	60.2309	106.402	94.7466	108.578	115.191	L%2CD-transpeptidase LdtA && PF03734:L,D-transpeptidase catalytic domain	-
b2523	pepB	149.836	174.81	160.791	173.413	236.122	231.706	243.648	241.289	246.713	239.306	281.292	276.798	230.479	275.224	245.58	276.889	aminopeptidase B && PF00883:Cytosol aminopeptidase family, catalytic domain|PF12404:Peptidase	-
b2683	ygaH	117.511	125.644	118.367	115.719	227.6	221.097	246.504	248.385	158.953	135.728	191.179	154.383	126.524	107.265	117.949	75.629	L-valine exporter%2C YgaH component && PF05437:Branched-chain amino acid transport protein (AzlD)	-
b1732	katE	2.15738	2.27949	2.21566	2.11999	2.18116	0.708819	0.305983	1.15627	38.297	67.0275	42.1746	32.7262	148.165	143.764	181.329	189.741	catalase HPII && PF00199:Catalase|PF06628:Catalase-related immune-responsive	Catalase
b4512	ybdD	35.1025	34.9932	39.1932	42.5473	14.9508	9.89721	33.791	13.2095	50.9816	62.6788	74.7744	59.3556	111.219	102.748	95.0019	123.63	PF04328 family protein YbdD && -	-
b3702	dnaA	320.193	309.524	272.678	242.41	595.813	591.802	607.013	601.538	392.689	381.581	385.832	391.112	447.226	436.173	435.016	438.865	chromosomal replication initiator protein DnaA && PF00308:Bacterial dnaA protein|PF08299:Bacterial dnaA protein helix-turn-helix|PF11638:DnaA N-terminal domain	-
b3298	rpsM	5928.4	5831.43	6155.77	5783.6	26237.5	25834.7	25005.3	25565.3	9537.58	7950.26	9178.58	10006.5	7047.89	7025.5	7121.81	6688.33	30S ribosomal subunit protein S13 && PF00416:Ribosomal protein S13/S18	-
b2158	yeiH	10.8444	22.405	9.8543	12.22	15.2712	11.707	7.69036	12.4546	28.6662	18.2275	23.1973	22.7715	10.8789	18.9819	16.2052	20.5378	PF03601 family inner membrane protein YeiH && PF03601:Conserved hypothetical protein 698	-
b0606	ahpF	6043	5506.57	5443.99	4544.39	456.359	465.396	513.575	480.095	435.043	456.111	448.466	461.757	352.684	344.957	332.294	365.552	alkyl hydroperoxide reductase%2C AhpF component && PF07992:Pyridine nucleotide-disulphide oxidoreductase|PF13192:Thioredoxin domain	Pyr_redox_2
b3819	rarD	41.1603	31.8285	34.657	26.6193	125.975	108.369	104.61	87.5293	53.7624	39.2686	58.5599	61.7056	28.284	29.3234	30.0557	23.0253	putative transporter RarD && PF00892:EamA-like transporter family	DUF6
b1004	wrbA	52.7607	90.4173	69.3267	135.901	5.37178	2.68568	3.47805	9.95688	53.1848	104.941	62.3989	43.6708	239.666	359.281	319.05	524.644	NAD(P)H:quinone oxidoreductase && PF03358:NADPH-dependent FMN reductase	FMN_red
b3999	yjaG	362.815	377.882	367.387	341.668	427.01	406.338	408.721	389.444	336.944	269.445	306.475	287.542	196.469	199.899	212.713	188.754	DUF416 domain-containing protein YjaG && PF04222:Protein of unknown function (DUF416)	-
b3832	rmuC	28.2709	30.4661	27.5114	23.2346	44.0516	41.1691	37.4824	38.4628	22.4919	15.0779	17.7257	23.8386	15.3387	17.1392	21.3677	19.7541	putative recombination limiting protein RmuC && PF02646:RmuC family	-
b2279	nuoK	212.789	224.414	184.082	293.858	70.0173	63.4989	59.3909	72.1943	81.7724	105.604	90.632	106.107	86.2809	128.49	120.607	156.575	NADH:quinone oxidoreductase subunit K && PF00420:NADH-ubiquinone/plastoquinone oxidoreductase chain 4L	-
b1668	ydhS	3.13263	2.50984	2.61899	3.06854	5.22581	5.21685	6.18104	3.99987	24.1281	41.736	22.3917	16.833	61.1187	55.077	54.6181	57.3024	FAD/NAD(P) binding domain-containing protein YdhS && PF13454:FAD-NAD(P)-binding	-
b1662	ribC	308.656	296.161	331.403	299.789	261.675	267.225	277.787	253.696	242.425	271.796	232.844	252.496	186.731	170.99	190.448	195.366	riboflavin synthase && PF00677:Lumazine binding domain	-
b4362	dnaT	98.5857	86.2353	80.2372	81.3635	149.841	138.561	151.671	143.102	82.2503	113.527	100.825	88.0555	119.724	105.564	113.809	123.905	primosomal protein DnaT && -	-
b1053	mdtG	15.065	22.456	20.0278	18.3793	9.44937	8.4211	7.14508	8.91396	18.2487	20.2288	16.2506	14.9728	22.5542	28.7841	25.6872	24.3202	efflux pump MdtG && PF07690:Major Facilitator Superfamily	MFS_1
b1199	dhaL	447.14	421.539	341.733	256.345	100.546	107.228	138.499	100.292	180.054	143.617	158.254	162.614	110.506	111.753	111.039	102.018	dihydroxyacetone kinase subunit L && PF02734:DAK2 domain	-
b2751	cysN	10.1485	7.67294	7.9251	9.89286	5.00979	4.49117	6.62405	5.8277	15.8086	109.001	23.3277	22.8926	469.398	407.581	425.996	590.829	sulfate adenylyltransferase subunit 1 && PF00009:Elongation factor Tu GTP binding domain	GTP_EFTU
b0927	gloC	294.16	301.625	291.658	314.214	351.379	315.336	349.271	344.18	476.395	491.949	438.713	453.202	594.442	638.103	577.576	628.88	hydroxyacylglutathione hydrolase GloC && PF00753:Metallo-beta-lactamase superfamily	Lactamase_B
b0118	acnB	682.131	587.095	615.262	514.731	685.373	592.941	582.638	551.777	1563.14	1289.94	1569.73	1638.08	1281.1	1332.72	1166.72	1248.26	AcnB && PF11791:Aconitate B N-terminal domain|PF00330:Aconitase family (aconitate hydratase)|PF06434:Aconitate hydratase 2 N-terminus	Aconitase
b0425	panE	96.9642	96.467	98.2087	89.8144	104.68	116.227	107.26	114.714	137.449	149.359	150.687	142.639	124.347	108.931	108.401	109.153	2-dehydropantoate 2-reductase && PF02558:Ketopantoate reductase PanE/ApbA|PF08546:Ketopantoate reductase PanE/ApbA C terminal	-
b0072	leuC	10.3441	8.74091	8.07783	9.71348	20.2493	22.1257	19.9258	20.0263	32.3575	30.4168	38.2653	39.0503	56.2331	48.0597	47.966	59.5725	3-isopropylmalate dehydratase subunit LeuC && PF00330:Aconitase family (aconitate hydratase)	Aconitase
b0677	nagA	250.583	252.285	252.709	220.408	103.27	112.41	105.416	114.022	105.744	122.325	117.008	119.919	102.388	108.482	107.412	108.247	N-acetylglucosamine-6-phosphate deacetylase && PF01979:Amidohydrolase family	Amidohydro_1
b0567	ybcH	17.4268	16.9993	21.2297	18.4735	7.75229	10.597	13.2057	12.2755	8.85741	9.2298	12.0604	9.55148	20.4861	16.1105	17.002	24.5953	putative exopolysaccharide secretion system auxiliary component && PF14488:Domain of unknown function (DUF4434)	-
b2937	speB	203.433	194.373	199.238	191.946	745.959	765.406	775.549	805.476	279.984	265.764	289.225	301.412	211.997	216.63	226.611	229.714	agmatinase && PF00491:Arginase family	-
b0789	clsB	1.42878	3.24339	1.69222	1.35658	0.595867	0.717189	0	1.34009	20.0971	34.07	19.7074	17.8373	43.6155	44.8166	46.0138	54.3411	cardiolipin synthase B && PF13091:PLD-like domain	-
b4364	yjjP	79.2138	82.9692	94.7805	112.964	8.63891	12.0153	11.6702	6.78462	11.9023	20.363	12.234	15.5935	17.4122	17.4125	16.2028	16.4795	putative succinate exporter YjjP && PF06738:Putative threonine/serine exporter	-
b2423	cysW	3.71384	4.04669	1.47646	2.36723	3.09769	5.08418	3.95053	3.25713	9.4281	61.1064	15.2655	12.9534	157.285	117.534	148.754	186.958	sulfate/thiosulfate ABC transporter inner membrane subunit CysW && PF00528:Binding-protein-dependent transport system inner membrane component	BPD_transp_1
b4169	amiB	46.5298	56.1191	51.1116	60.9282	75.961	68.1709	68.4546	68.239	55.2796	58.781	60.0559	53.5091	75.7794	75.8698	74.8539	93.9147	N-acetylmuramoyl-L-alanine amidase B && PF01520:N-acetylmuramoyl-L-alanine amidase	-
b0461	tomB	65.8552	76.0542	91.3986	98.1546	238.795	153.921	143.964	157.879	189.896	195.376	144.551	144.451	228.615	183.682	237.212	216.346	Hha toxicity modulator TomB && PF10757:Biofilm formation regulator YbaJ	-
b0153	fhuB	8.8742	7.96314	5.78856	8.56194	31.4737	31.0841	30.2495	38.9689	18.7884	19.2276	17.1601	19.0741	19.0628	23.3827	20.5647	23.9833	iron(III) hydroxamate ABC transporter membrane subunit && PF01032:FecCD transport family	-
b3023	ygiV	8.87883	5.6713	6.6945	11.8067	9.19337	4.79492	7.16493	10.8301	9.11969	16.4073	10.3824	12.8653	53.1513	63.9287	54.1066	64.1957	DNA-binding transcriptional repressor YgiV && PF06445:GyrI-like small molecule binding domain	AraC_E_bind
b1321	ycjX	19.8864	15.6752	16.6529	17.9853	26.1158	33.2597	34.9862	36.2268	38.3346	34.7603	38.7744	36.7184	53.9952	63.7493	57.0562	62.1184	DUF463 domain-containing protein YcjX && PF04317:YcjX-like family, DUF463	-
b0436	tig	2771.1	2538.17	2592.48	2317.93	6731.81	7410.7	7629.62	7446.66	3960.17	3059.06	3988.38	4165.18	2160.6	2025.56	2134.13	1906.06	trigger factor && PF05698:Bacterial trigger factor protein (TF) C-terminus|PF00254:FKBP-type peptidyl-prolyl cis-trans isomerase|PF05697:Bacterial trigger factor protein (TF)	FKBP_C
b4329	yjiG	5.44142	4.88278	4.54921	5.89116	4.80563	4.24166	5.99249	4.11723	5.16437	6.79649	4.13499	4.67827	6.11749	2.68232	5.28364	7.82151	Gate family protein YjiG && PF07670:Nucleoside recognition	-
b1596	ynfM	13.9152	8.09513	12.5057	11.4723	24.3935	18.0423	19.5019	16.6856	11.855	16.6931	13.3299	12.7114	45.5458	42.9877	38.5313	46.1058	putative transporter YnfM && PF07690:Major Facilitator Superfamily	MFS_1
b2804	fucU	170.602	174.845	162.819	148.602	41.9896	40.4312	31.0887	32.6021	72.4589	82.0078	92.865	85.5859	61.804	52.245	58.7262	67.5145	L-fucose mutarotase && PF05025:RbsD / FucU transport protein family	-
b2135	yohC	2.51494	4.65857	2.74952	2.64501	4.19539	1.51488	1.56946	4.44808	7.17904	19.0718	5.88867	8.72999	49.468	31.7887	44.3226	52.9304	putative inner membrane protein && PF06930:Protein of unknown function (DUF1282)	-
b3589	yiaY	1.79713	2.09807	1.54374	2.3626	0.642419	0.927863	0.60081	1.03199	0.63727	0.778765	0.829152	0.234523	1.94225	0.268931	1.6827	1.92253	L-threonine dehydrogenase && PF00465:Iron-containing alcohol dehydrogenase	-
b1830	prc	535.148	512.963	494.169	414.181	589.814	553.838	572.893	556.306	430.305	409.528	415.416	415.54	390.125	388.835	365.844	337.523	tail-specific protease && PF00595:PDZ domain (Also known as DHR or GLGF)|PF11818:C-terminal domain of tail specific protease (DUF3340)|PF03572:Peptidase family S41	Peptidase_S41
b2035	wbbH	25.7235	27.8908	25.0751	30.7633	60.6681	58.4673	60.0995	58.8823	37.1156	35.7471	39.5947	44.6811	45.5103	58.3158	58.0761	68.3213	putative O-antigen polymerase && -	-
b0503	selU	18.6367	20.4542	24.0663	32.6677	6.08274	7.48392	8.63849	9.11995	9.21859	7.78338	9.70448	8.14212	9.35641	14.4294	9.70384	21.397	tRNA 2-selenouridine synthase && -	-
b2524	iscX	281.043	259.735	261.41	279.2	649.246	649.671	709.35	612.761	388.069	339.96	401.557	368.292	342.154	345.773	353.976	367.095	accessory iron-sulfur cluster assembly protein IscX && -	-
b1865	nudB	142.982	255.748	195.577	233.748	321.295	250.904	265.343	338.022	154.768	162.726	181.601	164.309	265.159	314.823	276.087	341.206	dihydroneopterin triphosphate diphosphatase && PF00293:NUDIX domain	NUDIX
b4207	fklB	562.462	528.284	544.114	514.666	814.749	808.989	815.847	827.793	657.884	561.734	689.277	689.13	423.449	427.046	443.489	384.048	peptidyl-prolyl cis-trans isomerase FklB && PF01346:Domain amino terminal to FKBP-type peptidyl-prolyl isomerase|PF00254:FKBP-type peptidyl-prolyl cis-trans isomerase	FKBP_C
b2365	dsdX	28.2936	28.3004	27.6703	15.9828	0.921857	0.665732	1.03458	0.888529	1.78321	1.34101	2.05243	2.22113	3.25649	1.46646	1.77074	2.00375	D-serine transporter && PF02447:GntP family permease	-
b3742	mioC	348.713	368.716	321.159	380.935	867.3	873.496	837.626	886.819	658.489	598.765	676.05	710.718	503.405	454.013	507.418	481.49	flavoprotein MioC && PF00258:Flavodoxin	-
b2349	intS	45.5895	40.2133	41.3255	48.1264	45.8015	44.4605	50.605	56.6706	35.9777	33.8299	38.4589	36.6293	18.8134	14.8929	17.3598	13.388	prophage CPS-53 integrase && PF00589:Phage integrase family|PF13356:Domain of unknown function (DUF4102)	Phage_integrase
b3293	yhdN	44.083	47.5972	55.2051	44.2556	84.9038	81.5916	86.2821	82.4786	110.419	125.615	114.544	120.808	148.08	155.604	133.084	145.312	DUF1992 domain-containing protein YhdN && PF09350:Domain of unknown function (DUF1992)	-
b3244	tldD	251.271	233.897	239.042	223.269	313.053	288.292	285.596	274.11	331.021	346.612	326.238	344.533	258.49	282.67	272.733	265.78	metalloprotease subunit TldD && PF01523:Putative modulator of DNA gyrase	-
b0034	caiF	179.994	170.083	182.493	174.771	36.1312	34.1904	25.6345	27.0193	266.031	142.726	269.55	331.573	88.9161	69.107	94.8206	92.4284	DNA-binding transcriptional activator CaiF && PF07180:Protein of unknown function (DUF1401)	-
b3651	trmH	177.026	174.91	194.475	185.392	200.211	222.558	208.308	219.162	131.133	106.616	135.837	131.757	101.719	101.024	100.93	92.408	tRNA (Gm18) 2'-O-methyltransferase && PF12105:SpoU, rRNA methylase, C-terminal|PF00588:SpoU rRNA Methylase family	SpoU_methylase
b3736	atpF	2994.93	2933.21	3061.47	2897.55	8085.74	8099.2	8269.83	8296.21	4947.23	3843.78	4832.19	5171.1	2742.02	2755.17	2710.24	2628.3	ATP synthase Fo complex subunit b && PF00430:ATP synthase B/B' CF(0)	-
b0876	ybjD	71.8445	72.4558	62.7588	64.295	34.2004	42.524	44.3621	38.4101	54.6508	48.489	53.2576	57.5679	33.3623	30.5637	32.5438	32.6721	DUF2813 domain-containing protein YbjD && PF11398:Protein of unknown function (DUF2813)	-
b2753	iap	59.5503	45.4832	68.5315	55.0636	41.8278	32.0944	30.228	30.9239	54.4589	56.4672	62.2295	66.1111	98.5886	104.762	89.7787	106.796	alkaline phosphatase isozyme conversion protein && PF04389:Peptidase family M28	-
b1127	pepT	757.591	720.168	760.399	747.424	44.8342	41.8151	36.1015	40.5004	126.245	172.067	122.804	101.837	189.935	151.748	172.438	182.116	peptidase T && PF07687:Peptidase dimerisation domain|PF01546:Peptidase family M20/M25/M40	Peptidase_M20
b4174	hflK	1025.64	977.404	926.278	799.132	1096.59	996.649	992.057	1012.22	778.27	777.044	802.24	802.685	715.169	717.066	700.802	652.398	regulator of FtsH protease && PF12221:Bacterial membrane protein N terminal|PF01145:SPFH domain / Band 7 family	-
b3296	rpsD	6339.49	6121.45	6089.39	5623.13	27233.9	26642.1	27223.1	27273.5	9696.84	7728.96	9356.29	10028.5	6745.99	7018.66	6779.51	6629.05	30S ribosomal subunit protein S4 && PF01479:S4 domain|PF00163:Ribosomal protein S4/S9 N-terminal domain	S4
b3599	mtlA	24.5692	25.5083	28.2124	23.7001	31.0617	37.0447	36.7643	36.3985	27.3287	23.1237	25.1397	26.1842	22.7033	22.661	23.5192	24.9697	mannitol-specific PTS enzyme IICBA component && PF02302:PTS system, Lactose/Cellobiose specific IIB subunit|PF02378:Phosphotransferase system, EIIC|PF00359:Phosphoenolpyruvate-dependent sugar phosphotransferase system, EIIA 2	PTS_EIIA_2
b2477	bamC	735.535	682.358	624.976	599.817	489.564	567.842	587.588	570.649	743.178	727.389	746.611	757.652	555.471	571.424	541.552	538.455	outer membrane protein assembly factor BamC && PF06804:NlpB/DapX lipoprotein	-
b2414	cysK	557.587	508.261	525.933	473.487	229.431	298.199	281.505	285.716	1406.34	3546.55	1641.23	1493.02	5962.48	4557.24	5058.03	6181.47	cysteine synthase A && PF00291:Pyridoxal-phosphate dependent enzyme	PALP
b3173	yhbX	16.7341	17.6393	17.6984	15.1446	6.22032	7.34074	7.66198	7.89643	3.83773	3.21851	3.67152	3.8216	3.33151	2.34992	3.75314	2.72417	putative hydrolase YhbX && PF00884:Sulfatase	Sulfatase
b2429	murP	28.7455	25.8941	26.7752	20.0093	10.9062	13.0018	14.7331	11.3462	6.82617	7.34498	8.46258	9.00568	7.60286	8.33402	8.51467	10.0615	N-acetylmuramic acid-specific PTS enzyme IICB component/anhydro-N-acetylmuramic acid transporter && PF02378:Phosphotransferase system, EIIC|PF00367:phosphotransferase system, EIIB	-
b4601	ydgU	0	0	1.92467	1.54292	0	0	0	0	4.36985	69.4213	4.26421	3.21631	2520.66	1898.19	2094.89	2339.64	uncharacterized protein YdgU && -	-
b1035	ycdY	301.086	240.681	258.967	257.577	216.464	209.928	231.958	225.775	252.979	241.661	236.859	248.508	163.381	191.095	173.861	155.841	chaperone protein YcdY && PF02613:Nitrate reductase delta subunit	-
b3640	dut	583.782	513.936	562.506	480.303	680.947	666.8	770.041	734.031	446.639	341.72	419.063	399.369	248.865	241.412	237.754	183.61	dUTP diphosphatase && PF00692:dUTPase	-
b3920	yiiQ	78.8685	87.0111	106.973	94.1801	101.554	92.6379	95.745	89.1638	107.979	90.4613	99.6972	97.7116	66.3391	58.5193	64.8551	52.6489	DUF1454 domain-containing protein YiiQ && PF07305:Protein of unknown function (DUF1454)	-
b2302	yfcG	1.82566	3.7299	3.49291	5.20022	0.380693	4.94861	1.42414	1.83465	36.5368	54.4558	39.0623	29.8105	44.8876	48.9255	50.0795	63.1398	disulfide bond oxidoreductase YfcG && PF02798:Glutathione S-transferase, N-terminal domain|PF00043:Glutathione S-transferase, C-terminal domain	GST_N
b1742	ves	37.7398	53.1511	36.7692	41.4018	43.2562	44.5374	45.6615	44.9947	65.9574	54.7731	66.1248	71.764	10.4268	10.0401	13.5863	12.3446	HutD family protein Ves && PF05962:HutD	-
b4539	yoeB	94.5263	108.685	114.121	121.473	120.926	84.5338	85.0464	83.9189	96.4452	92.6455	96.4547	101.181	104.369	87.4752	104.455	93.2526	ribosome-dependent mRNA interferase toxin YoeB && -	-
b4043	lexA	339.465	355.601	378.297	373.068	611.254	481.209	492.107	502.48	300.766	253.133	313.689	333.388	174.806	195.177	182.612	173.03	DNA-binding transcriptional repressor LexA && PF00717:Peptidase S24-like|PF01726:LexA DNA binding domain	LexA_DNA_bind
b1200	dhaK	197.171	188.965	165.144	147.395	86.3757	92.1522	85.3049	93.6872	108.646	103.312	117.168	100.526	78.3979	92.2771	84.5992	82.1729	dihydroxyacetone kinase subunit K && PF02733:Dak1 domain	-
b2016	yeeZ	236.426	227.147	231.632	223.864	178.214	156.556	149.892	162.26	317.235	342.543	320.855	316.836	328.163	341.603	342.703	373.152	putative epimerase YeeZ && PF13460:NAD(P)H-binding	-
b3090	ygjV	14.1985	20.1415	17.2802	21.6009	8.938	7.74564	8.77704	13.353	12.3021	14.8981	16.4388	19.0881	19.8403	17.9599	18.4691	24.2845	inner membrane protein && PF10688:Bacterial inner membrane protein	-
b2800	fucA	32.4055	40.2829	37.9231	42.0018	1.90346	0.549845	0	0.366929	0.566462	1.38447	0.737024	1.66772	2.54424	1.9124	4.6534	3.05805	L-fuculose-phosphate aldolase && PF00596:Class II Aldolase and Adducin N-terminal domain	Aldolase_II
b2525	fdx	227.099	239.3	244.433	313.599	704.825	654.807	685.266	732.417	397.11	377.812	486.83	468.376	361.346	412.463	398.507	417.694	reduced ferredoxin && PF00111:2Fe-2S iron-sulfur cluster binding domain	Fer2
b2209	eco	303.317	397.392	334.585	377.42	206.331	186.893	224.106	213.945	146.752	131.482	136.001	133.151	126.672	129.034	131.405	173.061	serine protease inhibitor ecotin && PF03974:Ecotin	-
b1978	yeeJ	6.2478	6.42068	7.5616	7.58184	5.85612	4.60667	5.60722	5.91318	8.53223	8.40894	7.60893	6.87165	10.7328	11.9365	10.9057	12.3039	inverse autotransporter adhesin && PF11924:Invasin beta-domain of outer membrane|PF02369:Bacterial Ig-like domain (group 1)	-
b3546	eptB	23.0732	21.3319	21.7856	29.031	67.0667	41.4841	52.3599	48.4815	28.8534	24.567	29.2144	30.1786	29.7884	31.4325	27.5385	24.319	phosphoethanolamine transferase EptB && PF00884:Sulfatase|PF08019:Domain of unknown function (DUF1705)	Sulfatase
b2284	nuoF	407.053	500.014	442.725	496.725	216.636	244.856	232.78	231.728	361.306	362.744	376.755	378.804	380.217	484.239	415.855	509.3	NADH:quinone oxidoreductase subunit F && PF10531:SLBB domain|PF10589:NADH-ubiquinone oxidoreductase-F iron-sulfur binding region|PF01512:Respiratory-chain NADH dehydrogenase 51 Kd subunit	-
b1677	lpp	13629.2	13950.5	14542.3	11234.1	6764.69	11154.3	8032.05	7894.57	12189.1	7779.6	10075.8	10737.8	4812.83	3151.68	5565.2	6677.2	murein lipoprotein && -	-
b2977	glcG	100.776	125.723	102.193	105.925	14.6186	26.8324	23.3559	21.7222	59.8184	61.6551	59.5515	53.367	56.4093	67.8263	71.9726	54.973	putative heme-binding protein GlcG && PF03928:Haem-degrading	DUF336
b0864	artP	179.523	175.278	178.749	145.962	199.652	198.189	219.951	205.807	188.065	244.282	227.986	212.356	219.37	180.473	207.803	193.157	L-arginine ABC transporter ATP binding subunit && PF00005:ABC transporter	ABC_tran
b4312	fimB	92.2095	94.8619	77.7527	70.0687	61.7745	108.426	104.069	87.9316	132.4	108.113	118.21	110.667	107.021	115.6	100.847	92.982	Type 1 fimbriae regulatory protein FimB && PF00589:Phage integrase family	Phage_integrase
b3416	malQ	70.4285	102.784	73.6635	101.074	7.45391	4.95573	4.53676	6.72827	14.6123	20.0798	17.6949	18.0114	25.3032	31.3523	27.8573	34.9418	4-alpha-glucanotransferase && PF02446:4-alpha-glucanotransferase	-
b1816	yoaE	83.6743	88.8967	79.9534	71.2539	60.682	44.6233	47.1201	48.7146	25.3434	31.7868	26.6862	27.3294	25.4886	24.2089	27.9435	26.9516	TerC family inner membrane protein YoaE && PF03471:Transporter associated domain|PF03741:Integral membrane protein TerC family	-
b2497	uraA	44.4782	55.0846	42.8619	49.5314	147.44	158.263	182.065	190.032	283.41	187.309	272.579	285.773	212.975	248.407	252.23	238.101	uracil:H(+) symporter UraA && PF00860:Permease family	-
b3440	yhhX	222.103	219.034	224.752	198.029	139.268	132.497	130.914	138.814	258.503	293.572	240.751	230.087	177.55	176.195	169.044	174.736	putative oxidoreductase YhhX && PF02894:Oxidoreductase family, C-terminal alpha/beta domain|PF01408:Oxidoreductase family, NAD-binding Rossmann fold	GFO_IDH_MocA
b1541	ydfZ	2087.7	2081.28	2593.09	2723.62	29.0222	26.1985	22.6187	29.1385	107.061	76.9603	42.7257	54.2989	98.1348	139.717	123.53	432.551	putative selenoprotein YdfZ && -	-
b3977	tyrU	13554.4	13300	14630.4	15000.7	23490.6	31897.2	25592.6	28384.2	11826	8952.02	10891.9	11000.7	7097.57	5885.14	7716.73	5824.18	tRNA-Tyr && -	-
b1507	hipA	13.5248	15.9548	14.7863	18.9069	15.2899	24.2381	20.403	26.9581	28.0225	27.8024	31.677	26.7516	24.9231	26.7735	26.4823	34.0094	serine/threonine-protein kinase toxin HipA && PF07805:HipA-like N-terminal domain|PF13657:HipA N-terminal domain|PF07804:HipA-like C-terminal domain	HipA_C
b0073	leuB	8.12519	7.23027	8.58698	6.64644	18.0724	18.5981	25.9867	21.3384	28.0679	31.6298	35.4257	34.7609	57.1554	55.8903	49.7702	56.3615	3-isopropylmalate dehydrogenase && PF00180:Isocitrate/isopropylmalate dehydrogenase	-
b2463	maeB	158.451	174.842	150.681	223.626	53.6656	50.2414	53.023	52.9769	81.7852	93.1894	89.1818	79.0959	106.967	121.024	113.298	129.654	malate dehydrogenase (oxaloacetate-decarboxylating) (NADP(+)) && PF01515:Phosphate acetyl/butaryl transferase|PF00390:Malic enzyme, N-terminal domain|PF03949:Malic enzyme, NAD binding domain	malic
b0889	lrp	800.038	819.981	893.606	846.495	1134.77	1063.86	1087.37	982.303	1435.27	1515.16	1426.99	1409.25	1183.33	1129.08	1188.61	1079.71	DNA-binding transcriptional dual regulator Lrp && PF13412:Winged helix-turn-helix DNA-binding|PF01037:AsnC family	AsnC_trans_reg
b2540	hcaC	9.67429	8.03149	8.56207	5.24882	6.14801	7.21479	7.18725	2.96287	16.5809	20.0295	22.3174	15.9914	41.0882	33.7797	32.4309	36.6765	putative 3-phenylpropionate/cinnamate dioxygenase ferredoxin subunit && PF00355:Rieske [2Fe-2S] domain	-
b0502	ylbG	19.4786	25.1227	22.5993	31.7046	13.926	18.677	16.125	8.94834	25.6552	36.1749	33.38	21.7879	37.6711	41.6409	37.8276	45.1222	putative DNA-binding transcriptional regulator YlbG && PF13551:Winged helix-turn helix	-
b3127	garP	18.2771	20.0359	15.5011	14.2712	0.554357	0.266891	0.864086	0.35621	1.9247	1.00802	0.357746	0.809499	0.352844	0.850909	1.18314	0.0873152	galactarate/D-glucarate transporter GarP && PF07690:Major Facilitator Superfamily	MFS_1
b1739	osmE	100.331	80.3282	97.7663	99.4025	76.4081	69.3681	85.7509	71.5415	514.327	789.957	471.956	392.106	820.511	644.291	933.975	939.403	osmotically-inducible lipoprotein OsmE && PF04355:SmpA / OmlA family	-
b0919	ycbJ	161.608	152.661	187.713	192.524	21.2473	11.1593	10.0646	12.5002	27.5095	35.2901	23.7727	19.0389	48.2112	52.7898	47.6226	86.3161	putative phosphotransferase YcbJ && PF01636:Phosphotransferase enzyme family	APH
b0145	dksA	1316.64	1239.23	1147.3	1042.53	1593.2	1988.56	1881.1	2017.4	936.585	929.927	913.812	938.487	667.575	547.599	690.243	717.544	RNA polymerase-binding transcription factor DksA && PF01258:Prokaryotic dksA/traR C4-type zinc finger	zf-dskA_traR
b3987	rpoB	387.846	469.797	421.375	603.732	1707.9	1328.81	1553.25	1444.86	756.365	706.457	780.753	764.108	963.402	1209.42	1055.99	1326.4	RNA polymerase subunit beta && PF04561:RNA polymerase Rpb2, domain 2|PF04560:RNA polymerase Rpb2, domain 7|PF00562:RNA polymerase Rpb2, domain 6|PF04563:RNA polymerase beta subunit|PF10385:RNA polymerase beta subunit external 1 domain|PF04565:RNA polymerase Rpb2, domain 3	RNA_pol_Rpb2_6
b2464	talA	14.3058	17.2823	16.4902	11.4478	5.70679	6.55651	8.24834	8.00068	192.218	382.061	217.327	175.142	491.355	422.416	517.817	521.175	transaldolase A && PF00923:Transaldolase	-
b0969	tusE	289.931	256.834	306.687	275.706	214.545	191.646	176.179	209.67	107.339	112.369	108.543	119.53	84.2175	84.1802	81.1505	79.8299	sulfur transfer protein TusE && PF04358:DsrC like protein	-
b0970	yccA	863.073	788.813	814.484	766.637	837.995	641.879	693.88	673.322	440.203	534.657	503.461	471.775	423.05	416.52	437.516	397.737	modulator of FtsH protease && PF01027:Inhibitor of apoptosis-promoting Bax1	-
b4517	gnsA	138.53	115.756	124.506	145.248	76.5586	100.337	62.3185	86.0892	80.1641	72.1834	85.0881	90.0568	56.8505	51.0412	53.6402	42.8748	putative phosphatidylethanolamine synthesis regulator GnsA && -	-
b1062	pyrC	156.07	144.203	149.628	147.307	287.45	369.231	372.178	377.662	1409.72	1200.32	1462.2	1415.23	889.456	777.627	860.584	725.447	dihydroorotase && PF01979:Amidohydrolase family	Amidohydro_1
b4075	nrfF	55.8395	39.8633	49.2595	65.8153	0.642419	2.78359	3.00405	1.23839	2.86771	2.72568	3.42025	3.51784	2.45337	0.806792	1.30877	1.21423	putative formate-dependent nitrite reductase complex subunit NrfF && PF03918:Cytochrome C biogenesis protein	-
b0107	hofB	7.89539	8.60299	10.8481	7.01329	6.58549	6.68383	4.82728	6.51895	8.47486	7.76742	8.18383	8.38191	12.4049	11.2508	10.0493	11.1856	T2SSE family protein && PF00437:Type II/IV secretion system protein	-
b4575	yjgX	17.1435	15.1859	23.1923	19.0247	30.0388	21.8416	20.204	20.4256	22.8078	22.3224	21.8083	20.3923	16.6968	19.4653	20.1195	17.1106	- && -	-
b4024	lysC	25.3037	23.5133	24.7897	27.9372	59.0226	64.5298	80.1507	70.2743	110.528	143.542	113.118	105.667	150.561	171.81	135.56	145.405	aspartate kinase III && PF01842:ACT domain|PF00696:Amino acid kinase family	AA_kinase
b1986	asnU	40.8612	38.1628	48.9271	49.4548	233.705	157.053	166.962	181.456	41.0536	37.3807	48.7017	28.439	154.95	112.781	143.591	99.6944	tRNA-Asn && -	-
b0733	cydA	3385.56	3247.59	3272.91	2943.18	335.836	594.06	684.927	658.149	397.364	430.081	307.132	319.073	616.054	516.413	534.415	791.295	cytochrome bd-I subunit 1 && PF01654:Cytochrome bd terminal oxidase subunit I	-
b2020	hisD	38.981	34.4488	33.8211	36.5478	82.0406	60.2023	61.8765	58.1216	54.2866	77.1102	60.0191	57.3465	119.115	131.52	114.102	126.123	histidinal/histidinol dehydrogenase && PF00815:Histidinol dehydrogenase	-
b4637	uof	1052.15	968.642	884.551	805.938	1689.96	1621.78	1230.46	1339.17	1219.34	914.323	1156.92	1197.13	525.19	602.998	939.116	578.809	RyhB-regulated fur leader peptide && -	-
b1705	ydiE	6.9318	13.4276	12.6306	3.37515	163.174	149.386	150.202	137.461	86.0314	89.5579	61.5645	84.4282	43.5473	47.3318	54.2204	54.6402	PF10636 family protein YdiE && -	-
b1191	cvrA	57.2103	57.3284	60.8713	53.2748	61.4947	47.6912	49.1439	47.3624	68.3629	52.5095	65.5073	73.8808	48.542	49.5836	54.1462	51.1359	putative K(+):H(+) antiporter && PF02080:TrkA-C domain|PF00999:Sodium/hydrogen exchanger family|PF03471:Transporter associated domain	Na_H_Exchanger
b0475	hemH	252.607	235.59	195.92	141.853	98.6243	107.482	115.715	100.984	90.7186	92.5396	85.4259	96.6497	66.2792	56.1923	83.6494	62.2168	ferrochelatase && PF00762:Ferrochelatase	-
b1522	dgcF	16.5349	15.1273	17.3951	11.3473	15.353	19.7318	15.8188	15.5504	8.13124	8.51712	9.69793	7.12475	16.8941	21.1332	16.9643	17.7062	putative diguanylate cyclase DgcF && PF00990:Diguanylate cyclase, GGDEF domain	GGDEF
b0479	fsr	25.5548	35.2352	30.9838	28.0228	26.467	28.4514	20.9737	20.6418	35.0232	33.064	30.3139	37.1733	28.5483	37.6371	32.8694	22.053	fosmidomycin efflux pump && PF07690:Major Facilitator Superfamily	MFS_1
b1589	ynfG	24.6464	29.9841	34.0087	37.7492	9.18098	2.59441	4.1065	5.00164	3.56376	9.67785	7.72802	10.4921	11.8143	9.02354	9.17772	11.1285	putative oxidoreductase YnfG && PF13247:4Fe-4S dicluster domain	-
b4189	bsmA	50.1891	46.8747	52.4209	45.5583	18.6885	22.6736	25.8676	31.7027	58.9532	51.2002	42.6938	42.163	44.2499	40.9948	48.9514	49.4522	DUF1471 domain-containing putative lipoprotein BsmA && PF07338:Protein of unknown function (DUF1471)	-
b3988	rpoC	711.14	683.932	635.665	575.861	2592.92	2369.26	2507.78	2457.35	1368.46	1224.75	1279.99	1365.47	1308.23	1363.48	1300.92	1426.55	RNA polymerase subunit beta' && PF04998:RNA polymerase Rpb1, domain 5|PF00623:RNA polymerase Rpb1, domain 2|PF05000:RNA polymerase Rpb1, domain 4|PF04997:RNA polymerase Rpb1, domain 1|PF04983:RNA polymerase Rpb1, domain 3	-
b4069	acs	18.2678	23.6886	22.2825	15.812	4.02963	2.27348	4.00417	2.30609	9.18137	13.2807	9.69079	12.2052	11.2412	16.0255	16.7119	13.5071	acetyl-CoA synthetase (AMP-forming) && PF00501:AMP-binding enzyme|PF16177:Acetyl-coenzyme A synthetase N-terminus|PF13193:AMP-binding enzyme C-terminal domain	AMP-binding
b1971	msrP	13.0957	12.5057	11.7433	14.5726	12.2731	8.68591	8.7234	12.3025	14.0618	27.9704	17.9394	17.8769	34.3325	27.8468	31.9328	30.9682	protein-L-methionine sulfoxide reductase catalytic subunit MsrP && PF00174:Oxidoreductase molybdopterin binding domain	-
b0307	ykgF	87.9194	95.686	76.9867	81.775	6.7373	2.4951	3.55437	1.99807	4.24132	5.96835	3.17725	5.95964	9.23622	6.94248	7.69236	6.5303	putative amino acid dehydrogenase with NAD(P)-binding domain and ferridoxin-like domain && PF13183:4Fe-4S dicluster domain|PF02589:Uncharacterised ACR, YkgG family COG1556|PF11870:Domain of unknown function (DUF3390)	-
b0014	dnaK	889.2	878.029	820.336	735.243	1629.41	2053.6	2107.45	2109.92	1578.37	1393.99	1740.58	1720.52	1641.23	1623.49	1546.16	1532.44	chaperone protein DnaK && PF00012:Hsp70 protein	HSP70
b2551	glyA	1148.83	1097.21	1066.98	934.628	1056.39	1114.64	1128.9	1091.01	2143.86	2975.19	2056.52	1907.89	2578.18	2579.68	2438.01	2419.16	serine hydroxymethyltransferase && PF00464:Serine hydroxymethyltransferase	SHMT
b4212	ytfH	14.3609	17.3396	11.4571	15.9881	36.2587	38.3419	33.3047	35.5719	33.2384	29.0412	27.5775	33.6827	25.9632	27.918	24.1202	29.9828	putative transcriptional regulator YtfH && PF01638:HxlR-like helix-turn-helix	DUF24
b3665	adeD	40.5892	37.7524	34.1277	24.7916	52.7721	64.6259	65.936	70.9139	18.5923	13.116	20.001	19.4945	8.33063	9.05872	9.71086	10.9507	adenine deaminase && PF01979:Amidohydrolase family|PF13382:Adenine deaminase C-terminal domain	Amidohydro_1
b1468	narZ	3.87386	3.48882	3.198	4.39987	0.989129	1.38101	0.986734	2.22453	11.8235	33.7336	13.3728	11.23	125.946	88.8045	125.954	107.872	nitrate reductase Z subunit alpha && PF00384:Molybdopterin oxidoreductase|PF01568:Molydopterin dinucleotide binding domain|PF14710:Respiratory nitrate reductase alpha N-terminal	-
b1784	yeaH	2.76408	4.14123	3.02191	3.73474	0.576376	0.971222	0.898407	0.740717	31.8754	42.3881	31.2443	29.7734	107.673	97.9611	104.394	110.756	DUF444 domain-containing protein YeaH && PF04285:Protein of unknown function (DUF444)	-
b3848	yigZ	175.29	167.682	165.09	179.762	144.002	113.552	112.167	126.811	144.44	118.646	119.98	141.455	100.528	114.688	89.3064	99.3179	IMPACT family member YigZ && PF01205:Uncharacterized protein family UPF0029|PF09186:Domain of unknown function (DUF1949)	-
b1047	opgC	33.4578	25.4638	23.8739	21.2652	128.883	138.766	133.286	144.141	31.0644	22.4672	29.1793	36.046	19.3219	17.3007	20.4598	11.6767	osmoregulated periplasmic glucans (OPG) biosynthesis protein C && PF01757:Acyltransferase family	-
b3602	yibL	282.314	296.962	302.857	297.772	453.282	516.782	499.556	571.828	406.504	368.246	398.651	413.07	195.621	231.005	218.748	175.973	DUF2810 domain-containing protein YibL && PF10928:Protein of unknown function (DUF2810)	-
b1657	ydhP	14.2823	14.5983	10.64	12.8498	31.4159	28.778	32.1418	29.4673	32.6282	33.6107	35.105	40.1792	54.2509	56.754	51.484	64.161	putative transporter YdhP && PF07690:Major Facilitator Superfamily	MFS_1
b2314	dedD	231.743	232.584	232.144	242.986	256.363	256.342	239.758	294.433	222.843	191.921	224.749	240.627	178.33	190.028	193.837	180.035	cell division protein DedD && PF05036:Sporulation related domain	-
b1626	ydgK	111.999	135.19	123.912	122.846	228.789	239.957	209.785	216.204	129.847	144.437	124.271	102.003	234.722	188.976	212.781	186.347	DUF2569 domain-containing inner membrane protein YdgK && PF10754:Protein of unknown function (DUF2569)	-
b2330	prmB	429.846	410.169	398.375	357.284	363.027	417.401	432.985	445.724	408.574	333.982	405.287	403.952	240.951	231	245.705	218.264	ribosomal protein L3 N(5)-glutamine methyltransferase && PF05175:Methyltransferase small domain	-
b3737	atpE	3086.96	3116.56	3194.37	2978.23	7349.27	8737.5	7873.97	8136.7	5155	3849.59	4540.6	5293.65	2439.14	2302.91	2434.16	2332.77	ATP synthase Fo complex subunit c && -	-
b2898	ygfZ	523.378	493.086	500.672	457.121	441.827	455.272	478.825	531.044	489.049	484.539	538.933	538.551	300.947	313.282	290.109	303.713	folate-binding protein && PF01571:Aminomethyltransferase folate-binding domain	GCV_T
b2176	pdeN	40.7449	41.4989	37.277	42.5359	48.4822	38.5591	35.266	36.6505	41.2568	43.7909	45.6273	46.0695	36.6824	39.3976	39.2407	37.2831	putative c-di-GMP phosphodiesterase PdeN && PF12792:CSS motif domain associated with EAL|PF00563:EAL domain	EAL
b3530	bcsC	10.3438	9.8794	12.8444	11.4533	11.7167	11.9997	12.2196	11.7722	20.287	27.2016	23.1647	22.0476	28.4066	29.5777	30.855	33.1511	cellulose synthase outer membrane channel && PF05420:Cellulose synthase operon protein C C-terminus (BCSC_C)|PF14559:Tetratricopeptide repeat|PF13432:Tetratricopeptide repeat	-
b4221	tamB	54.183	60.531	59.7502	60.174	56.5165	56.8854	60.5463	60.449	53.7977	54.6273	49.2753	49.2453	47.977	46.7444	48.6993	47.2739	translocation and assembly module subunit TamB && PF04357:Family of unknown function (DUF490)	-
b2672	ygaM	2.24058	5.37106	3.91932	7.46214	2.99017	0	1.39825	2.16155	46.7177	97.8695	76.7041	35.204	102.417	174.306	159.69	277.639	DUF883 domain-containing protein YgaM && PF05957:Bacterial protein of unknown function (DUF883)	-
b1270	btuR	131.614	139.048	137.052	137.5	96.4215	90.4314	85.1015	89.717	69.5627	59.4549	73.5378	74.0569	71.3345	68.322	70.702	81.8525	cobinamide/cobalamin adenosyltransferase && PF02572:ATP:corrinoid adenosyltransferase BtuR/CobO/CobP|PF12557:Cob(I)alamin adenosyltransferase N terminal	-
b1560	ydfU	1.69004	1.68805	0.153973	0.493736	2.8193	2.88433	1.31835	0.905791	1.04876	1.56643	1.25083	1.15787	2.6917	3.44231	2.66668	1.66523	protein YdfU && PF06147:Protein of unknown function (DUF968)	-
b4376	osmY	63.4462	51.5834	43.7528	47.4793	65.5394	64.3809	70.8122	74.5484	1680.27	2745.69	1743.48	1442.25	2197.05	1949.85	2629.18	2335.16	periplasmic chaperone OsmY && PF04972:BON domain	BON
b2150	mglB	277.254	261.94	206.176	147.12	7.40807	11.5913	8.77579	10.7104	25.7204	18.8587	22.8278	24.6101	14.9707	14.3688	11.4269	10.5014	D-galactose/methyl-galactoside ABC transporter periplasmic binding protein && PF13407:Periplasmic binding protein domain	-
b3865	yihA	376.121	368.083	349.651	316.95	477.399	432.006	443.563	424.831	321.836	257.945	351.969	363.001	139.156	145.85	166.502	132.955	GTP-binding protein YihA && PF01926:50S ribosome-binding GTPase	-
b0597	entH	2.50036	5.8381	1.56205	4.3828	56.6073	43.892	54.0554	62.027	32.3622	38.2836	42.6833	42.7443	43.2362	67.599	66.2459	57.1567	proofreading thioesterase in enterobactin biosynthesis && PF03061:Thioesterase superfamily	4HBT
b0831	gsiC	62.9407	69.4563	76.3598	66.8433	12.0532	14.3139	21.2925	13.9409	40.4531	73.3815	41.7439	46.2018	104.592	94.8598	106.173	98.3405	glutathione ABC transporter membrane subunit GsiC && PF00528:Binding-protein-dependent transport system inner membrane component	BPD_transp_1
b0526	cysS	360.2	347.491	352.856	288.106	312.366	408.228	391.842	413.954	274.903	214.575	251.201	270.95	151.153	139.555	141.933	137.76	cysteine--tRNA ligase && PF01406:tRNA synthetases class I (C) catalytic domain|PF09190:DALR domain	tRNA-synt_1e
b1988	nac	4.18828	4.91469	5.2834	5.6473	3.76214	3.6872	4.27242	2.33108	105.962	78.8334	120.698	109.628	151.5	93.2574	117.078	53.4577	DNA-binding transcriptional dual regulator Nac && PF00126:Bacterial regulatory helix-turn-helix protein, lysR family|PF03466:LysR substrate binding domain	LysR_substrate
b0953	rmf	223.578	310.754	335.854	354.872	30.8361	24.3896	23.3457	16.9836	181.349	343.546	190.468	131.065	766.853	569.826	1133.34	1844.24	ribosome modulation factor && -	-
b3102	yqjG	23.3729	26.2839	26.0444	21.7979	19.2452	25.9915	23.1412	19.754	63.2234	85.7446	52.1383	48.8606	82.6838	70.4157	87.7256	84.5604	glutathionyl-hydroquinone reductase YqjG && PF13410:Glutathione S-transferase, C-terminal domain|PF13409:Glutathione S-transferase, N-terminal domain	-
b1867	yecD	81.1115	74.1717	82.4043	76.3462	75.7035	98.6579	90.3312	107.772	184.828	202.265	180.466	180.352	285.785	238.412	270.467	269.109	isochorismatase family protein YecD && PF00857:Isochorismatase family	Isochorismatase
b3735	atpH	1448.32	1483.38	1468.67	1391.44	3994.14	3930.97	4178.72	4199.27	2456.4	1912.72	2518.76	2514.51	1404.1	1369.38	1336.82	1299.69	ATP synthase F1 complex subunit delta && PF00213:ATP synthase delta (OSCP) subunit	-
b1864	yebC	148.677	255.941	202.908	250.991	357.549	350.53	345.288	458.213	173.379	177.773	204.958	195.609	249.509	296.568	254.142	354.102	putative transcriptional regulator YebC && PF01709:Transcriptional regulator	-
b2830	rppH	407.153	406.622	412.249	429.578	449.243	426.083	497.049	457.629	466.265	427.449	483.213	445.959	380.563	345.593	386.829	361.991	RNA pyrophosphohydrolase && PF00293:NUDIX domain	NUDIX
b1913	uvrC	190.798	197.613	204.714	198.191	123.143	106.715	110.384	111.816	103.932	112.163	116.076	120.346	119.496	128.678	119.189	117.71	UvrABC excision nuclease subunit C && PF08459:UvrC Helix-hairpin-helix N-terminal|PF02151:UvrB/uvrC motif|PF01541:GIY-YIG catalytic domain|PF14520:Helix-hairpin-helix domain	GIY-YIG
b4055	aphA	359.134	334.675	288.021	219.095	51.1344	51.898	52.6693	42.6255	80.1996	73.7143	84.9497	63.3803	62.5094	55.6845	70.0859	63.6704	acid phosphatase/phosphotransferase && PF03767:HAD superfamily, subfamily IIIB (Acid phosphatase)	-
b1269	rluB	63.9794	68.2418	65.3332	79.0061	774.423	626.575	600.217	650.068	145.612	149.352	135.345	155.749	253.806	282.105	252.923	269.459	23S rRNA pseudouridine(2605) synthase && PF01479:S4 domain|PF00849:RNA pseudouridylate synthase	S4
b0666	metU	1989.64	1849.88	1847.68	2070.32	3501.7	3338.57	3496.62	3134.24	1465.89	994.23	1014.11	1256.12	952.8	738.98	1048.03	722.102	tRNA-Met && -	-
b4471	tdcG	135.745	165.145	228.354	470.283	1.08435	2.34923	2.36627	3.658	4.16816	3.28622	4.89837	3.36476	4.0548	4.23669	5.31233	4.61139	L-serine deaminase III && PF03313:Serine dehydratase alpha chain|PF03315:Serine dehydratase beta chain	-
b2400	gltX	951.707	853.452	919.453	822.483	1051.04	1231.45	1210.58	1263.74	1330.36	1223.74	1356.55	1371.46	956.066	978.725	926.342	949.073	glutamate--tRNA ligase && PF00749:tRNA synthetases class I (E and Q), catalytic domain	-
b0441	ppiD	498.221	517.739	488.989	476.328	684.193	687.38	710.003	698.196	354.714	334.749	368.08	378.412	280.376	271.523	274.832	270.679	periplasmic folding chaperone && PF13624:SurA N-terminal domain|PF13145:PPIC-type PPIASE domain	-
b1238	tdk	125.864	127.497	133.942	124.153	184.817	217.066	202.339	199.681	119.683	104.037	110.317	124.156	61.1675	59.6556	74.1188	57.1512	thymidine/deoxyuridine kinase && PF00265:Thymidine kinase	TK
b0239	frsA	95.0223	92.4081	87.6535	92.1293	58.2542	53.0872	62.4494	52.7105	58.2296	57.7675	61.0895	63.7993	63.9413	76.6433	64.4716	75.5571	fermentation-respiration switch protein && PF06500:Alpha/beta hydrolase of unknown function (DUF1100)	-
b4266	idnO	36.728	36.6496	29.3757	31.0037	4.1921	2.09588	3.31741	2.7973	0.71974	2.15	2.34113	1.23607	1.53937	2.56486	2.15855	2.8951	5-keto-D-gluconate 5-reductase && PF00106:short chain dehydrogenase	adh_short
b4321	gntP	33.1186	29.1332	25.141	16.7793	3.67097	3.44635	6.0081	3.89207	1.77525	1.78003	1.59908	3.51784	3.68006	2.15145	2.61754	3.29576	fructuronate transporter && PF02447:GntP family permease	-
b0583	entD	2.14317	5.96784	4.42581	2.50446	15.8898	10.3275	6.68727	8.80631	12.4129	11.7981	14.6123	11.529	23.7041	27.9376	21.3883	24.4019	phosphopantetheinyl transferase EntD && PF01648:4'-phosphopantetheinyl transferase superfamily	ACPS
b3101	yqjF	13.5461	9.02009	6.58207	7.91485	30.7576	23.572	15.8504	21.1755	19.6143	14.4577	14.8868	16.1552	21.8743	22.3356	23.3837	23.1352	DoxX family protein && PF07681:DoxX	-
b0407	yajC	1453.92	1398.89	1513.79	1290.61	2170.57	2376.94	2311.96	2233.47	1677.71	1528.9	1547.15	1537.05	1121.39	967.569	1148.29	1101.95	Sec translocon accessory complex subunit YajC && PF02699:Preprotein translocase subunit	-
b0459	maa	35.898	37.9477	39.5394	41.7931	117.535	100.371	123.297	91.7483	71.1526	67.1769	76.3541	73.4159	80.0012	76.8908	84.9318	73.6983	maltose O-acetyltransferase && PF12464:Maltose acetyltransferase|PF14602:Hexapeptide repeat of succinyl-transferase	-
b3925	glpX	401.071	433.669	391.627	374.972	168.363	157.181	173.432	191.674	93.1284	74.8354	95.66	104.354	52.5327	57.8145	58.7997	49.9238	fructose-1%2C6-bisphosphatase 2 && PF03320:Bacterial fructose-1,6-bisphosphatase, glpX-encoded	-
b0780	ybhK	127.543	100.153	112.761	108.076	128.636	123.274	114.467	114.569	122.154	98.037	102.322	105.066	73.4554	59.7576	74.7177	61.8094	putative transferase YbhK && PF01933:Uncharacterised protein family UPF0052	-
b4327	hypT	52.8601	48.4102	51.2316	47.3231	59.7788	59.9693	56.6658	56.8354	46.4872	43.9387	50.5346	49.9163	50.3586	45.1803	41.3295	41.4115	DNA-binding transcriptional dual regulator HypT && PF03466:LysR substrate binding domain|PF00126:Bacterial regulatory helix-turn-helix protein, lysR family	LysR_substrate
b1673	ydhV	22.3611	18.9251	22.1405	24.2818	0.234607	1.3554	0.767939	0.45225	3.40362	0.924297	1.3626	1.02775	3.7518	2.79903	1.57042	3.21484	putative oxidoreductase YdhV && PF02730:Aldehyde ferredoxin oxidoreductase, N-terminal domain|PF01314:Aldehyde ferredoxin oxidoreductase, domains 2 & 3	-
b0186	ldcC	5.45397	7.44726	8.30249	10.8912	11.1713	6.40408	8.72436	8.10328	17.308	24.5016	18.952	17.5951	31.4471	32.109	32.814	45.9298	lysine decarboxylase 2 && PF01276:Orn/Lys/Arg decarboxylase, major domain|PF03709:Orn/Lys/Arg decarboxylase, N-terminal domain|PF03711:Orn/Lys/Arg decarboxylase, C-terminal domain	-
b2094	gatA	3021.88	3469.84	2980.05	2531.17	31.5849	53.091	49.4017	47.764	232.152	202.334	264.626	234.386	228.765	279.488	238.208	263.495	galactitol-specific PTS enzyme IIA component && PF00359:Phosphoenolpyruvate-dependent sugar phosphotransferase system, EIIA 2	PTS_EIIA_2
b4085	alsE	39.5193	39.8199	35.0754	28.4909	3.89882	5.37521	5.3037	7.51573	3.95547	3.00764	3.77407	7.18125	4.39915	4.89639	5.98294	3.68455	D-allulose-6-phosphate 3-epimerase && PF00834:Ribulose-phosphate 3 epimerase family	-
b4206	ytfB	255.027	255.188	263.381	276.451	181.832	204.078	200.383	188.653	239.254	239.377	281.398	267.845	196.822	191.671	176.061	185.52	cell division protein YtfB && PF04225:Opacity-associated protein A LysM-like domain|PF08525:Opacity-associated protein A N-terminal motif	-
b0844	ybjI	71.4021	62.794	61.8158	54.9553	78.9042	76.8489	69.5525	76.0515	71.2992	76.5938	74.6236	69.3636	59.0252	47.2052	51.2949	56.5687	5-amino-6-(5-phospho-D-ribitylamino)uracil phosphatase && PF08282:haloacid dehalogenase-like hydrolase	Hydrolase_3
b0384	psiF	7.83157	6.02361	3.52556	4.44131	6.14801	5.54984	0	2.96287	106.347	155.112	95.5927	95.5275	142.341	90.4009	136.657	135.812	phosphate starvation-inducible protein PsiF && PF07769:psiF repeat	-
b3357	crp	2321.67	2173.62	2406.69	2210.46	1045.99	1296.02	1290.23	1282.38	2217.48	2239.77	2114.08	2126.79	1724.01	1609.24	1631.67	1566	DNA-binding transcriptional dual regulator CRP && PF00325:Bacterial regulatory proteins, crp family|PF00027:Cyclic nucleotide-binding domain	cNMP_binding
b4435	isrC	93.2772	126.426	126.021	154.197	48.0727	76.7414	35.494	31.7027	54.5895	35.2721	40.4116	51.9558	30.7992	52.4291	35.7136	49.6152	small RNA IsrC && -	-
b4388	serB	128.039	134.692	116.457	120.644	176.17	207.566	207.14	220.839	133.152	126.685	135.293	143.589	131.008	122.772	117.732	128.475	phosphoserine phosphatase && PF00702:haloacid dehalogenase-like hydrolase	Hydrolase
b0875	aqpZ	11.6858	12.7331	8.59464	9.12453	9.56983	5.11925	8.94999	8.5406	8.43833	11.6009	9.43517	9.7044	18.9502	13.3538	19.8056	16.748	water channel AqpZ && PF00230:Major intrinsic protein	-
b3778	rep	31.0823	35.2227	29.9837	30.7669	89.4278	88.8987	92.5354	101.011	46.2011	48.6578	51.0777	53.4462	43.4472	49.8471	46.7983	48.425	ATP-dependent DNA helicase Rep && PF00580:UvrD/REP helicase N-terminal domain|PF13361:UvrD-like helicase C-terminal domain	UvrD-helicase
b1116	lolC	213.561	194.567	208.422	212.661	220.581	185.87	198.988	195.17	139.639	141.797	131.537	138.575	135.72	122.804	129.351	115.983	lipoprotein release complex - inner membrane subunit && PF02687:FtsX-like permease family|PF12704:MacB-like periplasmic core domain	-
b4787	yqiM	52.8138	67.1382	80.836	80.232	82.2296	65.7458	82.3967	50.9508	21.8492	17.8003	31.2709	30.555	39.2539	27.0467	35.043	18.0399	protein YqiM && -	-
b3830	ysgA	6.8865	7.70115	5.54757	7.3062	7.86018	8.73283	11.3094	6.70186	65.9012	109.76	81.5007	69.198	125.411	133.516	142.447	146.136	putative dienelactone hydrolase && PF01738:Dienelactone hydrolase family	-
b0872	hcr	146.963	167.451	165.676	320.336	0.509162	1.28694	0.238092	1.22688	1.13643	0.308613	0.616088	1.39407	2.066	3.94321	2.66732	6.61622	NADH oxidoreductase && PF00111:2Fe-2S iron-sulfur cluster binding domain|PF00175:Oxidoreductase NAD-binding domain|PF00970:Oxidoreductase FAD-binding domain	Fer2
b4226	ppa	3024.96	2821.78	2963.07	2735.63	4675.01	4963.03	4814.95	4812.72	4004.56	3462.4	3656.36	3723.62	2192.68	2022.02	2096.53	1879.32	inorganic pyrophosphatase && PF00719:Inorganic pyrophosphatase	Pyrophosphatase
b1719	thrS	1540.88	1547.75	1533.66	1440.91	1970.44	1871.63	1841.26	1828.7	1272.08	1172.08	1216.82	1220.88	1267.54	1244.37	1198.97	1218.11	threonine--tRNA ligase && PF02824:TGS domain|PF07973:Threonyl and Alanyl tRNA synthetase second additional domain|PF00587:tRNA synthetase class II core domain (G, H, P, S and T)|PF03129:Anticodon binding domain	tRNA-synt_2b
b2828	lgt	185.355	207.485	183.819	173.547	254.855	230.008	234.661	253.784	202.809	186.562	196.816	182.427	170.997	160.798	161.949	160.744	phosphatidylglycerol--prolipoprotein diacylglyceryl transferase && PF01790:Prolipoprotein diacylglyceryl transferase	LGT
b0160	dgt	50.6567	58.2749	59.9614	58.5701	49.8903	48.4689	51.5224	44.9539	93.8222	85.9904	84.5538	77.6873	62.2167	55.0362	59.12	56.2096	dGTP triphosphohydrolase && PF01966:HD domain	HD
b3553	ghrB	242.521	227.237	249.555	220.795	243.147	251.602	266.915	255.573	531.401	562.819	614.133	581.074	370.074	333.957	368.991	324.471	glyoxylate reductase && PF00389:D-isomer specific 2-hydroxyacid dehydrogenase, catalytic domain|PF02826:D-isomer specific 2-hydroxyacid dehydrogenase, NAD binding domain	2-Hacid_dh_C
b4646	yrdE	6.00522	4.4986	7.38603	9.5395	18.1573	20.7992	24.008	24.1391	19.0987	12.144	22.728	20.5713	21.221	19.6579	22.0488	16.5677	- && -	-
b0280	yagN	140.166	153.093	163.505	139.304	108.521	106.244	114.571	107.293	156.482	165.119	192.499	178.582	153.277	150.572	158.731	127.667	protein YagN && -	-
b2181	yejG	58.7228	35.0286	48.7359	49.9639	573.462	407.937	325.67	379.743	403.774	350.187	392.802	428.357	433.158	469.052	442.426	369.97	protein YejG && PF13989:YejG-like protein	-
b1476	fdnI	98.1334	98.0587	97.3988	165.475	3.3948	8.17201	5.99707	4.72632	4.77075	8.68787	6.38979	3.09828	17.4662	18.6327	14.1615	17.467	formate dehydrogenase N subunit gamma && PF00033:Cytochrome b/b6/petB	-
b3450	ugpC	28.0293	25.2756	27.3227	26.623	21.8818	22.7885	22.6187	25.5309	64.0911	63.802	56.8561	53.353	48.4901	49.9473	51.8187	48.5419	sn-glycerol 3-phosphate ABC transporter ATP binding subunit && PF08402:TOBE domain|PF00005:ABC transporter	ABC_tran
b4310	nanM	42.0792	50.5083	40.0164	30.2062	5.34827	7.40279	10.0037	7.30279	9.94763	14.1824	8.95214	7.44372	9.89326	6.90328	11.9983	11.267	N-acetylneuraminate mutarotase && PF01344:Kelch motif	Kelch_1
b2257	arnT	3.75735	3.21679	3.91221	2.82263	4.77559	3.6643	1.95399	4.31525	3.66401	5.51778	3.46709	4.16778	10.8287	9.12119	9.2513	9.51989	lipid IVA 4-amino-4-deoxy-L-arabinosyltransferase && PF02366:Dolichyl-phosphate-mannose-protein mannosyltransferase	-
b2465	tktB	17.71	19.3776	15.0862	14.2928	8.61688	11.1121	8.51926	6.88157	175.841	344.037	187.676	142.972	499.253	492.075	557.811	608.422	transketolase 2 && PF02780:Transketolase, C-terminal domain|PF00456:Transketolase, thiamine diphosphate binding domain|PF02779:Transketolase, pyrimidine binding domain	-
b0262	afuC	2.68356	2.15458	2.1618	4.45635	4.00545	2.72244	3.74602	5.67742	1.40236	2.7134	3.3071	2.4514	4.61149	5.52348	3.77148	3.89666	ABC transporter ATP-binding protein AfuC && PF00005:ABC transporter|PF08402:TOBE domain	ABC_tran
b1178	pliG	42.6714	46.4957	55.0972	43.5243	7.36385	12.4084	12.0521	9.46349	19.6317	17.4815	20.7907	18.8178	16.1117	14.6427	10.3585	13.0484	inhibitor of g-type lysozyme && PF04151:Bacterial pre-peptidase C-terminal domain	PPC
b2093	gatB	3299.51	3784.05	3278.82	2985.93	10.3869	35.0049	34.809	36.7084	170.01	136.407	211.565	167.79	172.717	224.656	209.592	188.55	galactitol-specific PTS enzyme IIB component && -	-
b1061	dinI	101.591	98.906	109.096	79.5547	166.465	228.119	184.756	214.573	237.251	207.265	220.352	221.298	135.474	114.604	161.977	123.673	DNA damage-inducible protein I && -	-
b3202	rpoN	424.455	430.808	416.92	444.762	375.71	343.752	344.94	373.402	390.745	389.03	395.828	378.314	371.434	363.243	381.106	364.167	RNA polymerase sigma factor RpoN && PF00309:Sigma-54 factor, Activator interacting domain (AID)|PF04963:Sigma-54 factor, core binding domain|PF04552:Sigma-54, DNA binding domain	Sigma54_DBD
b2009	sbmC	39.6215	35.3538	32.4026	48.397	14.5723	14.2821	8.27444	11.5374	37.1714	52.9954	39.7993	47.8783	86.458	74.7287	92.2434	104.516	DNA gyrase inhibitor && PF06445:GyrI-like small molecule binding domain	AraC_E_bind
b4245	pyrB	31.598	32.3641	37.4817	31.4321	82.7567	81.081	80.6009	72.906	5576.99	4737.45	5866.95	5500.97	3680.31	3182.59	3454.31	2925.23	aspartate carbamoyltransferase catalytic subunit && PF00185:Aspartate/ornithine carbamoyltransferase, Asp/Orn binding domain|PF02729:Aspartate/ornithine carbamoyltransferase, carbamoyl-P binding domain	-
b0435	bolA	377.602	344.052	381.81	335.426	337.452	332.77	303.261	365.628	653.334	787.111	656.313	614.68	531.039	375.082	536.659	438.771	DNA-binding transcriptional dual regulator BolA && PF01722:BolA-like protein	-
b0918	kdsB	215.186	199.959	204.741	227.287	201.776	213.923	226.078	203.394	151.593	149.523	144.492	150.818	154.651	191.885	159.737	209.257	3-deoxy-manno-octulosonate cytidylyltransferase && PF02348:Cytidylyltransferase	CTP_transf_3
b0062	araA	30.5989	28.7314	25.9235	25.0071	3.93914	2.48912	3.22351	4.11312	1.95379	1.89018	3.97198	2.69631	4.07426	3.43544	3.91698	3.25733	L-arabinose isomerase && PF11762:L-arabinose isomerase C-terminal domain|PF02610:L-arabinose isomerase	-
b2194	ccmH	80.8908	76.2047	89.6643	95.3887	14.9934	18.6101	20.8144	21.4513	15.1638	8.09383	8.7309	10.776	8.16392	8.53223	9.06817	10.9592	holocytochrome c synthase CcmH component && PF03918:Cytochrome C biogenesis protein	-
b1760	ynjH	125.128	94.4362	107.781	77.8583	42.4702	52.8576	64.2272	56.612	130.423	107.897	114.587	103.912	44.8616	29.1273	34.4512	42.2711	DUF1496 domain-containing protein YnjH && -	-
b2912	fau	115.017	102.725	112.788	100.096	106.494	121.038	89.0905	79.2567	68.1983	69.4505	55.458	67.4196	78.7223	82.5779	75.1955	70.2792	putative 5-formyltetrahydrofolate cyclo-ligase && PF01812:5-formyltetrahydrofolate cyclo-ligase family	-
b1234	rssA	35.5822	48.7308	38.1874	46.206	52.2784	46.4055	52.7121	51.4382	53.0749	89.1196	73.6682	64.8588	104.374	101.674	98.8176	106.659	putative patatin-like phospholipase RssA && PF01734:Patatin-like phospholipase	-
b0116	lpd	803.733	775.92	770.92	720.425	2852.24	2668.62	2786.18	2715.75	2633.61	2146.41	2759.81	2840.2	1807.25	2077.56	1873.18	1760.84	lipoamide dehydrogenase && PF07992:Pyridine nucleotide-disulphide oxidoreductase|PF02852:Pyridine nucleotide-disulphide oxidoreductase, dimerisation domain	Pyr_redox_2
b2011	sbcB	120.229	125.701	123.858	117.444	69.6188	81.2153	73.9955	91.5782	73.5163	68.2695	81.6889	75.5834	63.0042	67.1106	64.8571	59.0176	exodeoxyribonuclease I && PF08411:Exonuclease C-terminal|PF00929:Exonuclease	Exonuc_X-T
b4661	yfcU	2.85027	3.16661	3.48273	4.84919	0.839078	3.3664	1.91823	2.42623	3.60686	4.01214	4.82826	4.49263	5.96375	6.51776	5.75231	8.76666	- && -	-
b0306	ykgE	91.6025	93.7697	88.6951	76.3233	1.37049	1.23715	1.28173	0.660473	0.764724	2.49205	1.82413	1.50095	2.12625	1.72116	3.29062	1.29518	putative lactate utilization oxidoreductase YkgE && PF02754:Cysteine-rich domain	-
b2479	gcvR	193.558	164.506	190.734	200.176	163.598	181.881	203.734	194.615	363.544	383.071	424.248	360.227	357.601	338.824	342.312	300.06	putative transcriptional regulator GcvR && PF13740:ACT domain|PF01842:ACT domain	ACT
b3641	slmA	322.757	297.702	323.344	257.257	442.139	550.265	532.529	543.646	284.984	201.618	304.194	300.717	125.849	135.271	131.565	99.7741	nucleoid occlusion factor SlmA && PF00440:Bacterial regulatory proteins, tetR family	TetR_N
b2724	hycB	0.483263	0.263287	0	0	0	0	0.753957	0.777027	1.79935	0.977273	0.390189	0.88291	0.192421	0	1.52506	1.1428	formate hydrogenlyase subunit HycB && PF13247:4Fe-4S dicluster domain	-
b4823	ytiE	16.4309	22.3794	26.9453	7.20031	0	4.94861	0	0	5.09816	4.15341	13.2664	0	13.0846	20.0802	35.8977	25.9035	protein YtiE && -	-
b2215	ompC	22918.5	22097.8	22398.5	19238.1	13957.1	18496.9	19061.6	18149.1	23210	21560.5	21686.9	22044.9	19316	18173.3	16955.5	18428.6	outer membrane porin C && PF00267:Gram-negative porin	Porin_1
b4481	wecF	44.9112	39.9845	39.8192	30.8413	110.096	108.869	122.405	113.161	82.2503	88.883	85.3473	83.6778	62.5882	63.6828	64.4828	62.9239	TDP-N-acetylfucosamine:lipid II N-acetylfucosaminyltransferase && PF07429:4-alpha-L-fucosyltransferase glycosyl transferase group 56	-
b3655	yicH	45.3148	44.0992	49.0689	53.0549	50.7804	54.9035	50.9992	55.4797	83.8244	79.6581	80.3666	84.922	66.9383	64.0149	62.5165	59.9871	AsmA family protein YicH && PF05170:AsmA family	-
b1243	oppA	471.635	443.606	430.63	367.295	366.708	379.987	376.319	354.47	884.943	986.191	882.754	804.22	1856.41	1641.36	1760.57	1648.99	oligopeptide ABC transporter periplasmic binding protein && PF00496:Bacterial extracellular solute-binding proteins, family 5 Middle	-
b1452	yncE	20.0513	19.4208	18.877	15.621	527.524	584.271	646.077	647.263	692.831	655.394	696.038	730.503	361.269	350.357	363.506	315.342	PQQ-like domain-containing protein YncE && PF13360:PQQ-like domain	-
b2127	mlrA	5.65655	5.72326	6.40504	5.3117	7.07714	2.92049	4.4125	3.24823	15.2945	28.1887	19.8996	19.7461	52.6067	40.4895	54.0427	60.8308	DNA-binding transcriptional activator MlrA && PF13411:MerR HTH family regulatory protein	-
b3783	rho	1505.9	1413.61	1414.37	1292.87	2754.1	2641	2634.5	2670.57	1588.73	1422.13	1658.02	1641.61	1172.76	1164.49	1112.94	975.637	transcription termination factor Rho && PF07498:Rho termination factor, N-terminal domain|PF00006:ATP synthase alpha/beta family, nucleotide-binding domain|PF07497:Rho termination factor, RNA-binding domain	ATP-synt_ab
b2611	ypjD	137.049	141.601	151.67	138.77	96.246	124.615	136.329	120.086	90.3764	84.3898	101.307	90.0568	82.9685	81.2334	79.6819	70.6459	cytochrome c assembly family protein && PF01578:Cytochrome C assembly protein	-
b1920	tcyJ	164.494	233.349	200.829	274.906	75.4541	64.7211	78.3438	76.882	99.6719	100.242	111.349	94.4416	124.966	168.892	168.419	252.486	cystine ABC transporter periplasmic binding protein && PF00497:Bacterial extracellular solute-binding proteins, family 3	-
b4114	eptA	2.51861	3.72446	2.55686	2.20739	2.85103	2.16727	4.35039	2.60332	5.47029	6.09369	7.48052	5.83397	3.22341	3.26643	3.9304	4.60875	phosphoethanolamine transferase EptA && PF08019:Domain of unknown function (DUF1705)|PF00884:Sulfatase	Sulfatase
b2288	nuoA	1967.05	1839.22	1790.04	1772.44	1214	1286.37	1290.21	1271.32	1857.66	1809.09	1913.59	1901.84	1915.49	1834.89	1807.33	1694.67	NADH:quinone oxidoreductase subunit A && PF00507:NADH-ubiquinone/plastoquinone oxidoreductase, chain 3	-
b2378	lpxP	54.2703	54.4104	62.4921	57.2741	192.583	88.5913	103.707	96.812	69.149	65.9134	75.5797	73.3361	86.9468	97.1024	88.8672	75.9386	palmitoleoyl acyltransferase && PF03279:Bacterial lipid A biosynthesis acyltransferase	-
b0430	cyoC	162.306	158.25	151.42	155.948	1574.4	1484.58	1583.46	1572.76	901.255	729.137	910.724	988.648	736.25	832.704	718.303	802.503	cytochrome bo3 subunit 3 && PF00510:Cytochrome c oxidase subunit III	-
b3699	gyrB	309.106	306.25	312.968	343.737	512.173	470.197	500.877	515.218	330.589	307.033	358.589	369.68	267.902	316.949	289.262	311.035	DNA gyrase subunit B && PF02518:Histidine kinase-, DNA gyrase B-, and HSP90-like ATPase|PF01751:Toprim domain|PF00204:DNA gyrase B|PF00986:DNA gyrase B subunit, carboxyl terminus	DNA_gyraseB
b4128	ghoS	308.703	279.403	339.675	336.887	0.830602	0.599831	2.33041	2.40172	6.79754	12.0827	2.81409	8.18698	8.32659	8.345	7.97726	13.3442	antitoxin of the GhoTS toxin-antitoxin system && -	-
b3432	glgB	159.779	155.974	143.93	134.109	60.1212	54.4958	55.6997	49.9024	243.872	304.105	260.906	242.004	424.039	384.085	416.787	456.243	1%2C4-alpha-glucan branching enzyme && PF00128:Alpha amylase, catalytic domain|PF02806:Alpha amylase, C-terminal all-beta domain|PF02922:Carbohydrate-binding module 48 (Isoamylase N-terminal domain)	-
b0699	ybfA	36.4338	48.2617	36.7081	40.6974	22.6429	16.3519	10.0309	9.18919	52.3115	46.2293	52.4889	42.4181	37.5472	26.4409	44.0483	56.8751	DUF2517 domain-containing protein YbfA && -	-
b0581	ybdK	11.7616	8.63977	11.2694	9.38164	3.08637	3.6617	1.85558	3.82472	42.9721	64.5393	41.0797	39.8375	66.9316	58.6947	72.2444	73.2312	putative glutamate--cysteine ligase 2 && PF04107:Glutamate-cysteine ligase family 2(GCS2)	-
b3292	zntR	37.4903	27.99	37.1922	33.162	59.6454	58.1287	46.0339	56.3728	65.4862	85.6422	73.993	58.6638	95.094	109.087	97.581	101.243	DNA-binding transcriptional activator ZntR && PF13411:MerR HTH family regulatory protein	-
b2173	yeiR	42.5507	36.8954	34.8897	39.6564	82.4796	73.823	85.5524	94.1927	62.4796	62.5663	68.7112	72.9487	47.4865	53.675	44.5902	38.6191	zinc-binding GTPase YeiR && PF02492:CobW/HypB/UreG, nucleotide-binding domain|PF07683:Cobalamin synthesis protein cobW C-terminal domain	-
b3835	ubiB	229.162	229.178	223.346	192.157	247.741	223.963	212.153	199.084	127.277	105.604	125.146	126.936	83.5312	76.6497	88.6832	79.8415	ubiquinone biosynthesis protein UbiB && PF03109:ABC1 family	ABC1
b1475	fdnH	103.264	142.379	132.991	263.458	4.18117	5.23378	3.64966	6.17934	5.18457	7.26495	4.85686	3.81597	19.2943	28.5887	18.7398	33.8502	formate dehydrogenase N subunit beta && PF13247:4Fe-4S dicluster domain|PF09163:Formate dehydrogenase N, transmembrane	-
b3803	hemX	151.256	175.854	154.833	170.834	136.284	124.343	133.898	137.794	125.151	115.115	142.227	128.914	104.013	117.248	118.262	127.315	PF04375 family protein HemX && PF04375:HemX	-
b2328	mepA	176.379	140.233	151.286	139.974	121.999	138.417	152.968	144.68	144.602	134.117	137.344	134.103	129.609	134.688	125.141	105.121	peptidoglycan DD-endopeptidase/peptidoglycan LD-endopeptidase && PF03411:Penicillin-insensitive murein endopeptidase	-
b2528	iscA	323.598	512.24	415.657	457.22	1347.65	1023.81	1146.43	1302.6	658.795	572.709	665.532	614.137	614.615	792.369	663.442	761.275	iron-sulfur cluster insertion protein IscA && PF01521:Iron-sulphur cluster biosynthesis	-
b3752	rbsK	324.538	278.775	263.021	199.147	117.244	154.205	136.938	138.571	91.3721	72.189	90.8964	88.3138	57.6146	68.9573	65.6966	66.054	ribokinase && PF00294:pfkB family carbohydrate kinase	PfkB
b2806	rlmM	47.2781	38.7828	33.7735	41.4361	113.822	106.793	115.251	115.106	55.5102	45.3593	50.21	53.8623	59.2552	61.9991	54.9061	61.4061	23S rRNA 2'-O-ribose C2498 methyltransferase && PF01728:FtsJ-like methyltransferase	-
b4188	yjfN	17.1453	13.4276	16.9873	18.3138	21.4512	10.973	9.195	7.75338	28.594	27.6292	18.6018	21.5353	20.4803	23.5724	27.3134	39.6999	protease activator YjfN && -	-
b3688	yidQ	216.267	190.648	249.062	214.063	188.165	180.825	189.141	172.08	613.432	703.161	584.44	537.907	944.57	793.593	831.144	874.419	DUF1375 domain-containing putative lipoprotein YidQ && PF07119:Protein of unknown function (DUF1375)	-
b1434	sutR	28.364	27.6054	20.7735	30.1689	20.6723	27.5353	22.7703	30.1087	23.9243	26.4519	26.4587	26.1617	29.8242	33.077	31.0177	30.8237	DNA-binding transcriptional dual regulator SutR && PF01381:Helix-turn-helix|PF07883:Cupin domain	HTH_3
b4446	sibC	13.6342	18.2844	21.7856	43.2019	52.487	48.012	17.9987	28.6673	27.3348	19.088	20.323	15.3288	37.5835	19.0426	22.9134	34.7217	small regulatory RNA antitoxin SibC && -	-
b2944	yggI	29.3975	30.4144	29.8671	30.4495	54.4895	55.4482	49.1071	43.9254	42.3823	35.1289	32.3669	42.0446	39.2539	27.1652	27.2476	27.3859	protein YggI && PF10263:SprT-like family	-
b4361	dnaC	88.3664	86.2426	79.7407	69.8957	91.9234	102.11	105.352	112.764	75.1046	88.9438	72.1564	65.163	90.6351	77.522	83.6639	84.5023	DNA replication protein DnaC && PF01695:IstB-like ATP binding protein	-
b3472	dcrB	787.89	747.616	739.114	636.415	580.47	737.183	672.7	676.665	1062.39	821.572	996.266	1036.38	444.245	409.746	432.831	366.2	periplasmic bacteriophage sensitivity protein DcrB && PF08786:Domain of unknown function (DUF1795)	-
b0710	ybgI	119.853	151.169	131.684	135.877	71.9509	76.1447	78.144	85.0093	178.6	206.599	209.107	174.303	193.104	221.252	202.552	260.08	radiation resistance protein YbgI && PF01784:NIF3 (NGG1p interacting factor 3)	-
b2134	pbpG	193.367	176.33	193.036	184.754	146.215	145.117	138.229	145.262	164.649	179.491	155.742	173.164	123.063	124.632	128.893	128.935	peptidoglycan DD-endopeptidase PbpG && PF00768:D-alanyl-D-alanine carboxypeptidase	-
b3353	yheT	87.1659	76.3919	80.1249	73.2278	87.7759	90.0327	89.0819	89.251	53.4634	55.2489	52.521	53.7436	57.6722	49.1615	50.0392	48.1988	putative hydrolase YheT && PF00561:alpha/beta hydrolase fold	Abhydrolase_1
b2147	preA	97.2696	123.195	99.0176	120.483	3.59256	2.30615	2.61323	2.30845	1.4849	2.66141	3.18781	2.73231	3.04885	2.33944	3.65947	3.77236	dihydropyrimidine dehydrogenase (NAD(+)) subunit PreA && PF14697:4Fe-4S dicluster domain|PF01180:Dihydroorotate dehydrogenase	DHO_dh
b1519	tam	13.0538	10.6147	15.5495	9.39171	9.75055	5.39848	7.59917	5.63882	32.4025	44.7189	36.3385	31.1461	55.7002	46.2603	45.6879	54.6738	trans-aconitate 2-methyltransferase && PF13489:Methyltransferase domain	-
b0814	ompX	3449.07	3311.94	3464.98	3083.66	10217.5	12759.8	12635	12130.4	14698	15251.6	12788.8	13210.6	9857.98	8826.53	9710.04	9016	outer membrane protein X && PF13505:Outer membrane protein beta-barrel domain	-
b0125	hpt	663.388	688.935	671.978	650.2	1027.18	1055.63	1066.77	1147.67	594.348	475.856	544.072	603.481	318.417	341.347	308.573	275.243	hypoxanthine phosphoribosyltransferase && PF00156:Phosphoribosyl transferase domain	Pribosyltran
b3978	glyT	2237.89	1929.28	1784.86	1639.94	2062.32	2926.41	2537.82	2891.29	1252.92	1040.68	921.751	1091.49	862.016	761.439	772.518	899.888	tRNA-Gly && -	-
b2829	ptsP	131.886	130.368	134.691	139.873	109.127	124.079	115.612	109.838	156.825	151.053	160.791	150.596	146.744	151.296	151.227	147.536	phosphoenolpyruvate-protein phosphotransferase PtsP && PF01590:GAF domain|PF02896:PEP-utilising enzyme, TIM barrel domain|PF05524:PEP-utilising enzyme, N-terminal|PF00391:PEP-utilising enzyme, mobile domain	GAF
b3635	mutM	9.85857	15.1185	7.78421	14.8806	67.3065	40.9085	32.4704	38.1607	16.3141	19.7518	25.6484	24.5155	20.9354	23.3312	23.4886	24.7522	DNA-formamidopyrimidine glycosylase && PF06827:Zinc finger found in FPG and IleRS|PF01149:Formamidopyrimidine-DNA glycosylase N-terminal domain|PF06831:Formamidopyrimidine-DNA glycosylase H2TH domain	H2TH
b3171	metY	115.23	96.2605	151.174	213.765	922.68	775.067	524.343	639.201	243.123	277.685	212.435	199.996	284.463	225.315	371.098	242.215	tRNA-Met && -	-
b3495	uspA	3888.01	3850.86	3917.3	3631.64	858.024	901.807	989.67	912.819	3430.6	3713.32	3387.06	3269.06	2559.36	2282.13	2469.92	2488.61	universal stress protein A && PF00582:Universal stress protein family	Usp
b2091	gatD	1375.51	1617.97	1477.72	1389.18	4.73946	5.134	6.4271	6.62376	23.4486	21.2578	25.6918	21.6707	23.4166	32.4391	33.7942	24.8584	galactitol-1-phosphate 5-dehydrogenase && PF00107:Zinc-binding dehydrogenase|PF08240:Alcohol dehydrogenase GroES-like domain	ADH_N
b2914	rpiA	978.463	908.685	932.064	821.032	501.601	623.524	579.224	613.88	626.239	527.408	607.844	616.275	372.555	367.076	348.534	377.249	ribose-5-phosphate isomerase A && PF06026:Ribose 5-phosphate isomerase A (phosphoriboisomerase A)	Rib_5-P_isom_A
b2183	rsuA	233.928	223.408	240.882	234.817	354.084	327.12	322.531	328.642	328.04	282.933	329.716	307.629	305.741	303.873	285.428	258.086	16S rRNA pseudouridine(516) synthase && PF01479:S4 domain|PF00849:RNA pseudouridylate synthase	S4
b4309	nanS	27.8874	28.0872	23.0725	14.9291	2.76613	2.9056	1.88143	2.9085	2.99341	2.4387	1.82565	3.16713	2.52089	3.89497	4.46434	1.5447	N-acetyl-9-O-acetylneuraminate esterase && -	-
b2671	ygaC	15.8594	27.0888	22.4935	18.0321	27.8866	38.2118	37.4487	25.5	54.2621	75.8449	62.2945	72.0454	55.6382	55.3763	61.1821	51.0187	DUF2002 domain-containing protein YgaC && PF09400:Protein of unknown function (DUF2002)	-
b1361	ydaW	4.21757	4.59556	3.74641	3.23436	1.75892	2.2229	0.822499	3.39066	5.88878	6.66323	4.46944	4.81587	15.7436	9.57221	9.98224	13.9214	putative uncharacterized protein YdaW && PF07789:Protein of unknown function (DUF1627)	-
b2875	yqeB	63.8442	63.0257	52.2004	37.5426	1.82058	3.72515	3.12155	2.48591	2.70898	4.50592	3.96524	5.40008	4.34545	3.74717	3.75314	4.30132	XdhC-CoxI family protein YqeB && PF13478:XdhC Rossmann domain|PF02625:XdhC and CoxI family	-
b1528	ydeA	15.6446	17.0467	16.4251	20.676	21.9555	20.3429	22.858	22.3596	24.1938	31.6371	25.1628	33.5728	39.2539	50.2907	39.5447	50.7957	L-arabinose exporter && PF07690:Major Facilitator Superfamily	MFS_1
b3836	tatA	1251.49	1329.63	1350.26	1302.78	1005.94	921.76	934.806	966.932	684.513	620.797	719.483	709.948	487.185	420.345	495.92	398.051	twin arginine protein translocation system - TatA protein && -	-
b1205	ychH	67.8439	51.4004	67.2185	51.099	4.42095	18.5174	14.0577	16.1922	66.4405	108.257	74.8911	68.753	172.633	146.206	174.985	187.174	stress-induced protein && -	-
b2718	hycH	5.75683	13.3296	15.7345	11.6677	9.00324	7.80218	7.29742	12.1488	8.93108	7.63985	10.4582	11.5036	15.1858	8.79423	11.1798	10.2101	formate hydrogenlyase assembly protein && PF07450:Formate hydrogenlyase maturation protein HycH	-
b2242	glpB	1418.81	1294.81	1274.77	1473.8	6.06933	7.91777	11.3524	11.3224	31.6086	21.3604	18.6678	18.9763	32.5247	34.0953	28.8891	72.5298	anaerobic glycerol-3-phosphate dehydrogenase subunit B && PF00890:FAD binding domain	-
b0354	yaiL	199.636	179.93	191.911	224.65	147.556	124.375	123.473	129.012	125.415	102.728	133.328	126.33	96.3902	91.4125	80.8362	100.16	DUF2058 domain-containing protein YaiL && PF09831:Uncharacterized protein conserved in bacteria (DUF2058)	-
b0389	yaiA	147.108	170.363	202.932	216.009	362.324	317.329	242.727	303.405	281.992	278.019	294.142	312.384	274.777	294.748	286.433	304.771	protein YaiA && -	-
b2393	nupC	217.577	183.098	173.767	152.553	165.69	231.017	251.423	254.373	169.345	142.438	155.723	161.586	102.687	87.5601	99.7854	83.5243	nucleoside:H(+) symporter NupC && PF01773:Na+ dependent nucleoside transporter N-terminus|PF07662:Na+ dependent nucleoside transporter C-terminus|PF07670:Nucleoside recognition	-
b4756	yqiD	266.354	312.84	345.089	319.087	36.0656	33.338	62.0626	38.9331	28.979	46.3433	24.4382	22.1192	62.6685	54.9562	69.696	62.0321	protein YqiD && -	-
b4227	ytfQ	7.26258	7.7451	8.10894	6.63602	15.2086	9.30772	12.536	18.1371	19.5616	19.5301	16.9677	13.692	18.7041	14.8915	17.4799	16.5653	galactofuranose ABC transporter periplasmic binding protein && PF13407:Periplasmic binding protein domain	-
b1590	ynfH	28.0191	31.8494	36.3053	37.4416	25.1017	20.0028	16.4601	23.638	20.6073	19.9364	15.5008	13.9035	21.2109	20.05	20.9088	20.1775	putative menaquinol dehydrogenase && PF04976:DMSO reductase anchor subunit (DmsC)	-
b1622	malY	83.2053	76.5135	66.2952	71.7085	21.4512	26.5782	34.8131	21.6892	47.7219	56.2145	41.5297	39.9613	70.7775	61.8912	58.0238	65.4875	negative regulator of MalT activity/cystathionine beta-lyase && PF00155:Aminotransferase class I and II	Aminotran_1_2
b2113	mrp	635.211	592.703	646.251	616.619	531.826	536.375	519.619	510.885	510.422	465.676	544.927	517.34	401.133	429.173	395.262	403.57	P-loop NTPase family protein Mrp && PF10609:NUBPL iron-transfer P-loop NTPase	-
b0737	tolQ	316.669	284.596	269.22	268.001	342.445	336.762	348.896	360.601	259.807	247.047	274.115	284.595	305.705	329.329	299.406	306.469	Tol-Pal system protein TolQ && PF01618:MotA/TolQ/ExbB proton channel family	-
b0890	ftsK	202.175	190.006	178.407	166.668	183.007	173.149	171.674	179.013	111.132	117.407	116.196	112.469	108.642	103.942	104.004	95.6482	cell division DNA translocase FtsK && PF09397:Ftsk gamma domain|PF01580:FtsK/SpoIIIE family|PF13491:4TM region of DNA translocase FtsK/SpoIIIE	-
b2286	nuoC	738.484	761.754	686.768	700.42	482.359	492.573	494.656	495.189	838.66	844.958	889.917	862.101	814.404	908.782	811.315	821.428	NADH:quinone oxidoreductase subunit CD && PF00329:Respiratory-chain NADH dehydrogenase, 30 Kd subunit|PF00346:Respiratory-chain NADH dehydrogenase, 49 Kd subunit	-
b4063	soxR	19.3991	26.3355	20.5132	20.9041	15.3849	18.3897	28.2807	15.8513	16.1825	32.1554	20.7983	21.2069	19.5003	19.7655	20.8438	29.3295	DNA-binding transcriptional dual regulator SoxR && PF00376:MerR family regulatory protein|PF09278:MerR, DNA binding	MerR
b3163	nlpI	1161.97	1196.93	1292.83	1187.39	3744.37	2368.29	2195.27	2341.97	1388.84	1208.01	1377.46	1339.25	1504.29	1472.84	1588.18	1406.69	lipoprotein NlpI && PF13414:TPR repeat	-
b3668	uhpB	16.8245	14.3657	14.7366	12.9347	27.4099	24.7727	22.411	29.4247	13.5544	16.9121	14.0608	12.7625	30.6353	35.9347	28.1354	37.3042	sensory histidine kinase UhpB && PF07730:Histidine kinase|PF02518:Histidine kinase-, DNA gyrase B-, and HSP90-like ATPase|PF05231:MASE1	HisKA_3
b4269	ahr	14.063	11.0581	11.5706	11.0546	9.91592	15.5444	12.4403	13.0541	75.2128	117.273	79.7156	70.5886	136.003	110.458	126.486	131.994	NADPH-dependent aldehyde reductase Ahr && PF00107:Zinc-binding dehydrogenase|PF08240:Alcohol dehydrogenase GroES-like domain	ADH_N
b1213	ychQ	63.9678	59.8606	66.6434	67.2762	85.9959	54.3969	70.4461	80.4668	19.6143	25.4912	19.4439	38.4976	23.0729	24.9633	28.6816	17.7963	SirB family protein YchQ && PF04247:Invasion gene expression up-regulator, SirB	SirB
b1910	cysT	1998.36	1900.92	1931.33	2036.91	2566.9	2171.5	2556.53	2339.15	1622.04	1333.58	1352.1	1617.37	1274.69	842.901	1246.72	1030.19	tRNA-Cys && -	-
b1679	sufE	16.6674	11.9786	12.7942	13.9862	28.3958	39.7312	38.7284	41.0539	40.0517	76.0164	42.0899	49.5636	60.1517	63.6456	72.1397	66.2496	sulfur carrier protein SufE && PF02657:Fe-S metabolism associated domain	-
b2102	yegX	11.0141	12.0013	15.7921	15.5084	11.4459	5.87307	7.60585	13.9353	10.5325	8.39811	10.2049	8.74178	12.2219	16.8963	14.0259	13.948	putative glycosyl hydrolase YegX && PF01183:Glycosyl hydrolases family 25	-
b1322	ycjF	7.51925	12.5932	8.37285	12.6921	12.0789	16.2717	18.9	18.5828	18.8373	14.9241	14.0534	21.2422	23.6189	29.6583	27.1768	29.4159	DUF697 domain-containing inner membrane protein YcjF && PF05128:Domain of unknown function (DUF697)	-
b0998	torD	7.64039	7.78803	5.38907	7.34432	5.34493	7.71982	6.15229	7.13311	5.20012	11.7126	3.38294	6.07883	11.1874	14.4577	6.22226	10.2966	trimethylamine-N-oxide reductase-specific chaperone && PF02613:Nitrate reductase delta subunit	-
b0244	thrW	50.59	110.248	106.363	109.142	120.099	131.268	91.0701	150.171	50.7133	96.4029	69.1251	39.1036	100.717	80.1696	90.6888	99.6944	tRNA-Thr && -	-
b1741	cho	13.9885	13.0647	15.2933	21.6009	14.4457	9.62972	9.61295	14.459	9.50738	16.333	10.891	11.4092	20.1574	20.5841	20.7786	25.7285	excinuclease Cho && -	-
b0052	pdxA	211.959	216.633	214.093	259.08	269.863	185.528	210.669	220.478	189.651	175.803	194.172	192.803	171.647	205.391	190.294	177.792	4-hydroxythreonine-4-phosphate dehydrogenase && PF04166:Pyridoxal phosphate biosynthetic protein PdxA	-
b2936	loiP	128.2	125.254	130.573	101.089	96.8554	133.319	134.657	134.705	227.301	247.629	219.289	207.7	141.19	138.101	139.618	119.33	metalloprotease LoiP && PF01435:Peptidase family M48	Peptidase_M48
b1621	malX	31.8408	31.761	27.605	21.3162	6.19432	6.82181	4.48967	3.28371	4.95414	3.94222	4.04738	5.00315	4.43547	5.0565	4.77734	3.80504	PTS enzyme IIBC component MalX && PF02378:Phosphotransferase system, EIIC|PF00367:phosphotransferase system, EIIB	-
b1550	gnsB	96.036	127.794	129.152	166.849	138.94	130.029	165.741	109.32	70.671	75.6207	74.7952	63.6608	94.7508	89.0253	75.9215	83.0699	protein GnsB && -	-
b0845	ybjJ	22.7505	25.989	18.5876	22.9409	52.6433	42.585	54.3859	56.4434	20.7974	25.2297	21.7267	22.6818	17.0457	17.8522	19.5967	14.9443	inner membrane protein YbjJ && PF07690:Major Facilitator Superfamily	MFS_1
b2244	rpnE	59.1514	56.9332	54.6092	43.7779	9.59346	10.491	9.74113	12.4169	14.4788	13.4571	20.0323	14.259	19.1036	15.8346	14.1197	14.6355	inactive recombination-promoting nuclease-like protein RpnE && PF04754:Putative transposase, YhgA-like	-
b0240	crl	8.41075	8.48062	9.46976	9.79193	15.4966	9.3763	8.42153	10.294	21.5006	25.0051	25.1364	20.9852	24.592	24.1955	22.9769	22.0664	- && PF03400:IS1 transposase	Transposase_27
b3249	mreD	254.327	274.484	274.413	241.188	333.963	275.057	288.742	314.596	139.996	117.417	128.92	156.356	117.28	137.059	119.072	110.606	cell shape determining protein MreD && PF04093:rod shape-determining protein MreD	-
b0708	phr	8.12863	9.87911	8.88684	10.595	22.4263	17.4509	14.7954	15.2481	41.2595	58.2707	44.2588	42.7437	73.3625	63.6791	71.5423	72.8639	deoxyribodipyrimidine photolyase && PF00875:DNA photolyase|PF03441:FAD binding domain of DNA photolyase	-
b0832	gsiD	30.3216	34.6292	38.9998	44.623	13.5246	8.20427	9.10701	5.47497	16.5019	31.9703	17.4122	20.4405	42.8694	39.0657	45.187	47.1631	glutathione ABC transporter membrane subunit GsiD && PF12911:N-terminal TM domain of oligopeptide transport permease C|PF00528:Binding-protein-dependent transport system inner membrane component	BPD_transp_1
b3337	bfd	6.06681	11.5684	9.94905	9.30502	39.2172	42.9387	26.0289	58.5281	100.708	115.784	91.8445	87.9786	103.268	98.5031	109.35	123.739	bacterioferritin-associated ferredoxin && -	-
b4232	fbp	492.336	440.652	450.707	368.838	291.137	440.292	427.704	414.134	675.345	648.232	654.955	623.907	452.422	382.376	422.651	413.873	fructose-1%2C6-bisphosphatase 1 && PF00316:Fructose-1-6-bisphosphatase	-
b3295	rpoA	6408.82	6052.85	6195.31	5591.24	28575.3	28488.5	27687.6	28274.2	9604.74	7669.16	8709.77	9661.87	6463.1	6426.69	6390.8	6122.06	RNA polymerase subunit alpha && PF01193:RNA polymerase Rpb3/Rpb11 dimerisation domain|PF01000:RNA polymerase Rpb3/RpoA insert domain|PF03118:Bacterial RNA polymerase, alpha chain C terminal domain	RNA_pol_A_bac
b0258	ykfC	30.5822	26.7147	22.4309	21.3747	13.992	14.7681	20.1318	18.2581	20.3392	23.8767	27.922	25.8147	37.507	40.731	38.6542	36.9227	PF00078 domain-containing protein YkfC && PF00078:Reverse transcriptase (RNA-dependent DNA polymerase)	RVT_1
b4023	yjbD	166.837	198.906	194.243	202.242	225.906	158.573	147.046	164.61	267.569	277.685	259.351	263.738	251.053	165.685	216.438	174.208	DUF3811 domain-containing protein YjbD && -	-
b2749	ygbE	19.1694	11.9357	16.9656	22.401	34.2623	50.0359	40.588	60.1764	98.5644	99.2204	86.9688	95.0599	158.47	146.298	173.062	169.452	DUF3561 domain-containing inner membrane protein YgbE && PF12084:Protein of unknown function (DUF3561)	-
b3769	ilvM	1.12029	2.44139	3.67436	2.45465	10.2787	6.07329	11.3608	7.20516	4.86642	6.23012	9.04529	2.04675	7.13708	7.82344	13.0537	8.38921	acetolactate synthase II subunit IlvM && -	-
b3300	secY	2099.05	2359.88	2309.77	2772.31	15437.3	13611.9	14098	14218.2	4823.27	3861.1	4193.36	4592.79	3920.53	4464.31	3916.08	4064.93	Sec translocon subunit SecY && PF00344:SecY translocase	-
b2541	hcaB	11.823	9.51331	6.56233	3.98541	4.55145	1.75301	7.94576	3.21706	12.4162	13.6097	13.3643	13.9571	30.8527	22.356	29.9368	31.8298	2%2C3-dihydroxy-2%2C3-dihydrophenylpropionate dehydrogenase && PF00106:short chain dehydrogenase	adh_short
b1372	stfR	0.659583	0.574957	0.432664	0.732235	0.660184	0.476761	0.548822	0.77772	1.03691	2.13413	0.745571	1.28538	2.59125	3.00934	2.30565	3.18884	putative prophage side tail fiber protein StfR && PF08400:Prophage tail fibre N-terminal|PF07484:Phage Tail Collar Domain	-
b0734	cydB	2847.05	2730.62	2735.24	2542.43	312.256	529.605	608.753	581.703	341.63	394.924	286.241	293.751	556.063	505.476	483.926	771.379	cytochrome bd-I subunit 2 && PF02322:Cytochrome bd terminal oxidase subunit II	-
b3094	exuR	180.423	157.814	197.669	193.825	185.731	166.457	175.186	181.77	154.716	136.052	148.441	152.123	161.562	150.717	134.813	154.371	DNA-binding transcriptional repressor ExuR && PF00392:Bacterial regulatory proteins, gntR family|PF07729:FCD domain	GntR
b0365	tauA	0.767801	1.00394	0.167884	0.538341	0.768501	0.184995	0	0	0.952927	1.39741	1.11587	0.420826	8.9269	4.39672	8.12637	11.8624	taurine ABC transporter periplasmic binding protein && PF04069:Substrate binding domain of ABC-type glycine betaine transport system	-
b2542	hcaD	9.21936	7.63467	8.7354	8.51109	5.94678	4.29455	3.83559	2.96472	9.1538	10.1919	10.322	8.98322	16.4455	17.7695	15.3975	16.8599	putative 3-phenylpropionate/cinnamate dioxygenase ferredoxin reductase subunit && PF07992:Pyridine nucleotide-disulphide oxidoreductase|PF14759:Reductase C-terminal	Pyr_redox_2
b2712	hypF	79.2886	86.2516	89.9852	82.4344	7.00758	10.4375	7.78252	9.39261	10.9159	8.29576	8.63819	9.35343	7.00403	9.25895	8.7633	11.3824	carbamoyl--[HypE] ligase && PF01300:Telomere recombination|PF00708:Acylphosphatase|PF07503:HypF finger	Sua5_yciO_yrdC
b1341	dgcM	4.07775	7.44891	9.70295	6.09661	4.40159	3.46764	2.61959	3.85678	41.5295	47.7794	39.9929	30.3476	73.6369	56.3668	60.5573	65.6096	diguanylate cyclase DgcM && PF08448:PAS fold|PF00990:Diguanylate cyclase, GGDEF domain	GGDEF
b0781	moaA	581.357	560.055	592.144	595.662	301.758	335.965	329.054	345.127	303.479	315.508	289.329	286.408	251.582	229.487	259.551	241.845	GTP 3'%2C8'-cyclase && PF06463:Molybdenum Cofactor Synthesis C|PF04055:Radical SAM superfamily|PF13353:4Fe-4S single cluster domain	Radical_SAM
b3481	nikR	363.075	356.334	388.898	353.353	77.3204	72.678	68.295	83.9885	83.0924	85.9198	71.5793	97.7855	66.2044	53.6898	64.4729	55.3833	DNA-binding transcriptional repressor NikR && PF08753:NikR C terminal nickel binding domain|PF01402:Ribbon-helix-helix protein, copG family	RHH_1
b2175	mepS	578.734	555.578	597.93	671.8	1119.02	1054.13	1092.11	1060.53	1003.45	945.132	953.709	901.521	875.84	699.208	949.42	651.699	peptidoglycan endopeptidase/peptidoglycan L%2CD-carboxypeptidase && PF00877:NlpC/P60 family	-
b3367	nirC	213.297	239.601	239.002	294.062	22.3151	18.985	27.4452	23.8654	10.2342	7.22601	11.0965	11.55	5.39924	7.42209	5.69381	5.3444	nitrite transporter NirC && PF01226:Formate/nitrite transporter	-
b2392	mntH	7.6386	4.81184	5.87187	7.21774	14.3354	18.1169	14.7104	13.8172	25.0341	33.7905	26.308	27.802	46.2873	54.0101	51.2244	61.6228	Mn(2(+))/Fe(2(+)): H(+) symporter MntH && PF01566:Natural resistance-associated macrophage protein	-
b3671	ilvB	8.31762	4.48383	3.92454	3.14614	36.6601	55.2697	58.4631	65.0384	9.34511	11.3315	10.0382	10.9572	15.339	10.5165	13.5174	13.4579	acetohydroxy acid synthase I subunit IlvB && PF02775:Thiamine pyrophosphate enzyme, C-terminal TPP binding domain|PF02776:Thiamine pyrophosphate enzyme, N-terminal TPP binding domain|PF00205:Thiamine pyrophosphate enzyme, central domain	TPP_enzyme_N
b3550	yiaC	40.5744	31.0571	44.7256	30.2707	46.9884	41.2047	45.5144	33.9672	54.9353	71.2013	58.2098	55.7494	84.1155	62.992	73.7489	99.1206	peptidyl-lysine N-acetyltransferase YiaC && PF00583:Acetyltransferase (GNAT) family	Acetyltransf_1
b1818	manY	1268.32	1297.9	1208.81	1048.98	172.159	239.09	212.565	236.88	418.164	329.473	416.178	421.614	284.922	273.967	291.304	262.819	mannose-specific PTS enzyme IIC component && PF03609:PTS system sorbose-specific iic component	-
b3067	rpoD	443.716	432.221	478.785	524.262	1242.28	1310.88	1275.3	1304.77	631.109	628.532	651.243	674.106	579.347	573.027	573.427	539.797	RNA polymerase sigma factor RpoD && PF00140:Sigma-70 factor, region 1.2|PF04539:Sigma-70 region 3|PF04546:Sigma-70, non-essential region|PF04545:Sigma-70, region 4|PF03979:Sigma-70 factor, region 1.1|PF04542:Sigma-70 region 2	Sigma70_r3
b2576	srmB	101.798	111.766	95.3078	82.1321	377.887	318.668	307.096	332.522	139.953	127.122	149.627	161.9	148.547	146.356	140.633	144.07	ATP-dependent RNA helicase SrmB && PF00270:DEAD/DEAH box helicase|PF00271:Helicase conserved C-terminal domain	DEAD
b1749	xthA	90.1564	108.22	96.9632	120.13	130.834	132.012	129.793	147.023	106.208	94.3087	132.418	106.963	67.5634	87.2735	89.0547	82.0438	exodeoxyribonuclease III && PF03372:Endonuclease/Exonuclease/phosphatase family	Exo_endo_phos
b2581	yfiF	538.66	517.081	503.084	437.388	938.511	816.434	823.936	851.666	282.904	281.904	301.715	339.405	233.141	221.462	233.992	216.287	putative methyltransferase YfiF && PF08032:RNA 2'-O ribose methyltransferase substrate binding|PF00588:SpoU rRNA Methylase family	SpoU_methylase
b3060	ttdR	63.0821	67.1814	68.9662	90.9878	3.43725	3.24603	2.96734	3.56783	5.31126	3.36547	2.68741	4.054	3.4079	3.7633	3.4628	4.62265	DNA-binding transcriptional activator Dan && PF03466:LysR substrate binding domain|PF00126:Bacterial regulatory helix-turn-helix protein, lysR family	LysR_substrate
b0763	modA	165.456	165.712	160.001	160.584	97.2094	137.87	134.134	129.944	162.904	124.216	156.266	182.033	431.337	395.866	294.788	474.697	molybdate ABC transporter periplasmic binding protein && PF13531:Bacterial extracellular solute-binding protein	-
b2249	yfaY	148.493	142.916	137.751	129.821	157.692	173.411	178.93	186.777	247.458	265.984	237.803	248.049	183.348	185.851	174.863	152.708	IPR008135 CinA family protein YfaY && PF00994:Probable molybdopterin binding domain	-
b2221	atoD	1.33827	1.21517	0.243849	0.390967	0.37208	0.268703	0	0	0.830469	1.12762	0.540262	0.203748	6.57192	4.04978	5.08956	7.56007	acetyl-CoA:acetoacetyl-CoA transferase subunit alpha && PF01144:Coenzyme A transferase	-
b3608	gpsA	811.012	763.796	732.438	652.221	810.204	764.472	790.072	788.605	673.497	584.898	612.441	644.568	467.006	446.893	461.039	418.266	glycerol-3-phosphate dehydrogenase && PF01210:NAD-dependent glycerol-3-phosphate dehydrogenase N-terminus|PF07479:NAD-dependent glycerol-3-phosphate dehydrogenase C-terminus	NAD_Gly3P_dh_C
b1902	ftnB	190.13	161.132	163.597	141.692	46.0094	37.468	37.0785	30.193	29.1323	30.2606	30.0864	26.5346	38.7866	20.49	28.9176	28.6789	putative ferritin-like protein && PF00210:Ferritin-like domain	Ferritin
b4386	lplA	63.6881	64.1675	68.3569	70.219	47.5428	48.5226	54.8987	52.8378	45.1164	44.5481	49.074	51.9354	33.8116	44.0697	44.5456	44.2423	lipoate--protein ligase A && PF10437:Bacterial lipoate protein ligase C-terminus|PF03099:Biotin/lipoate A/B protein ligase family	BPL_LipA_LipB
b2899	yqfA	76.852	75.1948	77.4066	81.8872	88.9575	71.5298	80.0497	69.1695	94.5477	86.7685	90.8147	84.7353	136.497	75.4179	123.901	121.864	hemolysin-III family protein YqfA && PF03006:Haemolysin-III related	-
b3237	argR	346.306	306.869	331.925	270.218	375.009	448.589	450.645	468.473	312.124	281.268	284.172	339.577	203.52	175.404	200.753	169.033	DNA-binding transcriptional dual regulator ArgR && PF02863:Arginine repressor, C-terminal domain|PF01316:Arginine repressor, DNA binding domain	Arg_repressor
b4260	pepA	394.538	367.875	362.372	330.014	568.265	595.482	597.682	605.433	413.194	361.05	373.592	391.944	323.845	293.826	308.501	320.787	aminopeptidase A/I && PF00883:Cytosol aminopeptidase family, catalytic domain|PF02789:Cytosol aminopeptidase family, N-terminal domain	-
b1429	tehA	109.308	117.806	136.436	145.659	32.2956	34.9841	32.9919	28.7336	24.3972	23.6406	24.2884	24.3507	35.9333	34.2151	32.8972	35.8032	tellurite resistance protein && PF03595:Voltage-dependent anion channel	C4dic_mal_tran
b2900	yqfB	229.875	200.898	230.072	206.04	135.204	162.733	152.328	138.699	146.474	129.395	134.323	148.94	73.6011	80.1	89.7442	76.2161	N(4)-acetylcytidine amidohydrolase && PF04266:ASCH domain	-
b2132	bglX	114.03	109.595	112.706	116.295	101.338	107.06	104.211	93.4319	94.4024	86.7987	89.5744	93.4075	66.6189	75.8118	71.8578	78.9279	beta-D-glucoside glucohydrolase%2C periplasmic && PF14310:Fibronectin type III-like domain|PF01915:Glycosyl hydrolase family 3 C-terminal domain|PF00933:Glycosyl hydrolase family 3 N terminal domain	Glyco_hydro_3
b2833	ygdR	56.0453	60.3324	65.7023	57.4052	54.0688	57.7563	61.1015	55.3712	73.7487	111.289	86.1409	85.739	89.2623	74.5048	101.628	101.13	DUF903 domain-containing lipoprotein YgdR && -	-
b3428	glgP	401.894	412.637	386.877	339.05	61.0676	54.8713	50.7036	49.0498	209.624	246.09	187.974	186.073	296.954	259.059	284.043	294.843	glycogen phosphorylase && PF00343:Carbohydrate phosphorylase	-
b2422	cysA	19.6633	12.914	8.98178	7.67246	6.51546	9.41046	11.1363	11.2605	29.2517	182.205	41.4304	40.8454	420.532	346.206	357.8	472.208	sulfate/thiosulfate ABC transporter ATP binding subunit && PF00005:ABC transporter|PF12857:TOBE-like domain	ABC_tran
b2008	yeeA	24.7162	23.1275	20.3044	24.1098	31.4476	37.1776	33.55	40.4142	26.6895	31.2035	26.7208	28.3181	39.2539	38.9089	40.2027	47.8811	putative transporter YeeA && PF04632:Fusaric acid resistance protein family	-
b0489	qmcA	79.4162	71.263	66.0425	58.8731	53.2074	58.8011	59.8139	59.054	73.1736	56.8447	69.0635	83.7293	65.0384	57.9343	62.2539	71.4886	PHB domain-containing protein QmcA && PF01145:SPFH domain / Band 7 family|PF16200:C-terminal region of band_7	-
b1969	hprR	39.3903	38.1249	40.1774	51.3022	41.1148	53.0208	58.3644	50.9508	38.2362	44.7233	45.4849	38.1937	42.7587	36.8819	40.3849	38.5083	DNA-binding transcriptional dual regulator HprR && PF00486:Transcriptional regulatory protein, C terminal|PF00072:Response regulator receiver domain	Response_reg
b4690	eyeA	143.935	113.866	112.093	115.781	154.592	68.8846	95.3605	69.7459	149.274	197.37	144.869	117.074	274.777	246.47	183.796	219.144	small RNA EyeA && -	-
b3434	yhgN	52.2803	42.0461	48.7194	39.7108	92.1968	102.571	120.405	100.472	61.4869	49.8409	64.7241	63.6765	54.1228	59.632	45.9297	57.6942	MarC family putative inner membrane protein YhgN && PF01914:MarC family integral membrane protein	-
b0676	nagC	246.828	233.186	228.274	216.965	169.914	165.602	157.586	176.818	148.21	165.075	191.858	186.088	149.396	145.727	148.824	145.97	DNA-binding transcriptional dual regulator NagC && PF00480:ROK family|PF01047:MarR family	ROK
b3467	yhhM	92.0133	101.155	105.536	86.4037	47.9673	51.4655	57.0369	66.7078	67.2957	72.2694	65.0055	57.036	44.4878	47.3318	43.6755	36.5887	DUF2500 domain-containing protein YhhM && PF10694:Protein of unknown function (DUF2500)	-
b1729	tcyP	27.4085	24.7717	17.77	19.4595	150.813	198.627	204.027	221.543	208.849	511.729	243.342	229.897	372.574	259.806	308.122	318.379	cystine/sulfocysteine:cation symporter && PF00375:Sodium:dicarboxylate symporter family	SDF
b3744	asnA	7.14821	8.60018	9.44308	13.313	17.6384	10.0467	16.4959	26.5785	6.83862	3.16211	4.68934	6.12169	4.03212	6.44784	3.83198	11.1518	asparagine synthetase A && PF03590:Aspartate-ammonia ligase	-
b3502	arsB	1.71952	1.4989	1.62925	2.51174	12.6213	13.3958	16.4538	13.6395	9.81692	6.83864	7.40452	6.7019	6.2076	7.52505	8.18133	7.95178	arsenite/antimonite:H(+) antiporter && PF02040:Arsenical pump membrane protein	ArsB
b2036	glf	14.6003	18.536	21.9663	39.3278	63.2364	45.3443	49.1096	44.5819	37.0725	46.0487	44.3416	44.539	56.8542	94.4765	72.8358	116.038	UDP-galactopyranose mutase && PF13450:NAD(P)-binding Rossmann-like domain|PF03275:UDP-galactopyranose mutase	-
b3003	yghA	3.0077	1.8207	3.10556	2.92894	1.67247	2.81819	2.6069	5.10467	27.9967	38.1832	22.9352	23.659	39.1209	36.8736	48.188	51.368	NADP(+)-dependent aldehyde reductase && PF00106:short chain dehydrogenase	adh_short
b3542	dppC	58.7911	38.7216	30.9737	19.0892	15.8449	14.4019	12.0082	16.8519	13.0079	19.2078	16.2635	20.1955	34.5591	28.3619	28.8612	25.5593	dipeptide ABC transporter membrane subunit DppC && PF00528:Binding-protein-dependent transport system inner membrane component|PF12911:N-terminal TM domain of oligopeptide transport permease C	BPD_transp_1
b1043	csgC	32.4178	30.4844	49.5212	35.807	1.48161	5.34984	6.92825	3.57012	2.75576	2.6941	3.94407	4.46227	3.53639	1.55059	3.23402	1.75024	curlin chaperone && PF10610:Thin aggregative fimbriae synthesis protein	-
b4395	ytjC	142.63	135.52	136.224	134.806	178.926	220.763	211.841	203.279	128.87	107.989	113.502	134.043	91.0473	85.8984	84.98	82.0278	putative phosphatase && PF00300:Histidine phosphatase superfamily (branch 1)	-
b3343	tusB	110.395	135.395	122.377	141.306	273.242	226.399	205.076	240.247	221.77	172.886	203.971	199.814	249.426	241.32	251.782	246.893	sulfurtransferase complex subunit TusB && -	-
b3979	thrT	4702.93	4248.79	4294.95	4222.41	5599.19	6659.52	6560.08	6885.95	2980.01	2545.82	2939.39	3028.75	2190.99	2202.63	2085.84	2015.36	tRNA-Thr && -	-
b1717	rpmI	6340.85	6215.78	6753.48	6283.25	25960.9	28854	25923.5	27649.8	10092.5	8636.83	10502.8	11423.6	8133.29	7904.28	8279.31	7997.12	50S ribosomal subunit protein L35 && -	-
b3731	atpC	1817.5	1711.83	1643.28	1372.58	5048.9	5450.11	5060.81	5264.35	2882.79	2298.38	2531.52	2832.61	1552.49	1398.07	1562.4	1409.34	ATP synthase F1 complex subunit epsilon && PF00401:ATP synthase, Delta/Epsilon chain, long alpha-helix domain|PF02823:ATP synthase, Delta/Epsilon chain, beta-sandwich domain	-
b1059	solA	139.156	131.468	128.586	134.586	123.234	123.383	140.612	126.003	212.072	227.023	224.178	215.243	186.167	178.299	181.06	168.963	N-methyl-L-tryptophan oxidase && PF01266:FAD dependent oxidoreductase	DAO
b1254	yciB	212.507	190.971	179.935	159.607	257.196	255.348	237.974	217.956	145.128	131.525	130.895	124.579	146.112	145.725	147.579	160.17	inner membrane protein && PF04279:Intracellular septation protein A	-
b1250	kch	39.7409	38.0343	36.8726	45.1656	21.2459	31.5385	33.8523	24.8388	48.152	52.9411	41.1323	42.5508	57.9418	56.6582	61.318	66.9277	K(+) channel Kch && PF02254:TrkA-N domain|PF07885:Ion channel	Ion_trans_2
b3057	bacA	133.846	131.14	131.973	133.074	180.065	195.921	186.646	182.811	108.066	98.2267	120.269	114.05	86.9603	98.3697	85.4207	91.4659	undecaprenyl pyrophosphate phosphatase && PF02673:Bacitracin resistance protein BacA	-
b4243	ridA	2034.38	1800.34	1757.09	1481.92	1007.79	1163.73	1218.53	1260.74	5195.85	4270.87	4823.12	4520.64	3683.78	3186.14	3451.18	2911.43	enamine/imine deaminase%2C redox-regulated chaperone && PF01042:Endoribonuclease L-PSP	Ribonuc_L-PSP
b2848	yqeJ	40.414	37.6975	38.1586	32.7368	4.59669	7.3768	9.07558	2.46139	3.41988	3.40528	2.71921	3.63583	3.41338	1.28285	3.56747	2.65471	protein YqeJ && -	-
b1595	ynfL	8.43602	7.38971	5.96776	7.68355	4.13907	5.18109	7.22584	5.85117	8.41709	7.35907	7.74617	7.7062	7.24485	11.4359	7.87018	11.3437	putative DNA-binding transcriptional regulator YnfL && PF03466:LysR substrate binding domain|PF00126:Bacterial regulatory helix-turn-helix protein, lysR family	LysR_substrate
b1132	hflD	288.616	262.278	237.22	205.512	395.394	404.861	388.112	407.394	256.433	248.506	282.872	261.333	334.025	293.723	321.625	310.116	lysogenization regulator && PF04356:Protein of unknown function (DUF489)	-
b1136	icd	381.576	500.783	449.348	773.179	528.873	370.825	424.722	381.269	1100.76	1157.34	1344.11	1155.51	1211.13	2118.71	1690.43	2464.56	isocitrate dehydrogenase && PF00180:Isocitrate/isopropylmalate dehydrogenase	-
b3795	yifK	31.1548	30.5755	33.4775	23.0036	281.752	247.816	257.178	233.996	114.146	110.901	117.503	116.08	82.2463	89.5597	79.3582	76.0285	putative transporter YifK && PF00324:Amino acid permease	AA_permease
b1020	phoH	3.47133	3.63114	2.12527	3.16408	12.7398	9.20022	9.09846	8.26056	387.747	398.728	409.652	385.215	253.215	231.265	247.812	208.833	ATP-binding protein PhoH && PF02562:PhoH-like protein	-
b0598	cstA	13.6925	14.1545	10.9777	9.78504	12.885	14.7189	13.8032	12.645	13.0722	13.2767	13.8334	15.9075	21.3045	21.1344	20.5568	23.4681	pyruvate transporter CstA && PF02554:Carbon starvation protein CstA|PF13722:5TM C-terminal transporter carbon starvation CstA	-
b1310	ycjN	11.8943	13.5834	8.2524	8.01891	0.763152	1.3778	1.96274	0.367781	1.13555	1.38768	0.831075	0.626845	0.546458	0.559076	0.555262	0.721211	putative ABC transporter periplasmic binding protein YcjN && PF01547:Bacterial extracellular solute-binding protein	SBP_bac_1
b2495	yfgD	460.066	461.911	495.345	401.057	265.876	341.949	299.924	321.65	594.445	636.303	529.662	573.737	479.552	418.815	393.079	413.485	putative oxidoreductase YfgD && PF03960:ArsC family	-
b2579	grcA	18084.3	17095.5	18279.9	16798.1	39.83	148.458	132.178	95.3558	887.557	827.048	594.502	639.544	1523.85	1404.62	1158.07	2317.35	stress-induced alternate pyruvate formate-lyase subunit && PF01228:Glycine radical	-
b0661	miaB	212.945	198.333	183.001	160.984	438.327	513.821	512.259	515.085	315.936	295.583	329.287	320.507	335.352	324.375	303.253	320.822	isopentenyl-adenosine A37 tRNA methylthiolase && PF01938:TRAM domain|PF00919:Uncharacterized protein family UPF0004|PF04055:Radical SAM superfamily	Radical_SAM
b1895	uspC	26.5423	22.5359	22.2346	20.2414	4.02523	3.73741	2.68894	14.9646	26.0969	42.5216	28.3883	35.267	52.9791	46.9406	46.5247	52.441	universal stress protein C && PF00582:Universal stress protein family	Usp
b3463	ftsE	72.5025	81.4088	67.1821	100.159	92.5544	86.5451	83.4559	68.5944	66.939	67.4976	66.5701	83.1915	69.8825	104.504	82.6344	131.55	cell division protein FtsE && PF00005:ABC transporter	ABC_tran
b2972	pppA	23.1859	21.4842	21.5563	22.721	18.5778	21.9938	24.2104	21.1351	7.4773	7.19925	6.48581	5.16993	6.39694	5.09972	4.87499	5.90024	prepilin peptidase && PF06750:Bacterial Peptidase A24 N-terminal domain|PF01478:Type IV leader peptidase family	-
b3753	rbsR	47.059	50.952	51.4485	41.3746	28.8176	33.3694	32.0625	31.6069	18.6676	13.4013	14.4287	15.7803	12.9265	13.2077	10.9175	12.4431	DNA-binding transcriptional dual regulator RbsR && PF00356:Bacterial regulatory proteins, lacI family|PF13377:Periplasmic binding protein-like domain	LacI
b2928	yggC	81.8095	60.9322	74.7224	71.7006	50.7889	62.6269	66.8868	51.6168	81.4848	83.7663	91.137	82.8674	74.7144	75.6441	71.192	69.0579	P-loop NTPase domain-containing protein YggC && -	-
b3962	sthA	144.29	126.398	141.593	104.906	497.604	389.234	326.388	354.873	922.516	741.104	973.335	995.349	518.875	558.141	501.235	425.078	soluble pyridine nucleotide transhydrogenase && PF02852:Pyridine nucleotide-disulphide oxidoreductase, dimerisation domain|PF07992:Pyridine nucleotide-disulphide oxidoreductase	Pyr_redox_2
b3697	yidA	305.943	285.399	296.697	276.428	267.929	283.769	300.52	286.611	470.912	396.153	481.41	458.924	266.666	266.366	250.886	242.308	sugar phosphatase YidA && PF08282:haloacid dehalogenase-like hydrolase	Hydrolase_3
b1211	prfA	319.106	284.77	259.899	218.522	254.661	210.885	216.438	212.083	101.85	114.455	117.303	117.373	120.154	129.111	104.08	90.734	peptide chain release factor RF1 && PF00472:RF-1 domain|PF03462:PCRF domain	-
b2177	yejA	30.7164	32.0488	36.8773	36.6323	23.7854	25.4219	20.5924	21.8775	29.6283	32.8703	32.4315	31.0361	31.7275	31.18	37.6579	30.6346	putative oligopeptide ABC transporter periplasmic binding protein YejA && PF00496:Bacterial extracellular solute-binding proteins, family 5 Middle	-
b4366	bglJ	1.52677	0.237657	0.953817	3.2497	15.2816	20.2324	24.16	13.3264	23.5508	22.274	18.3147	23.3112	24.1429	22.6949	16.6252	15.4733	DNA-binding transcriptional regulator BglJ && PF00196:Bacterial regulatory proteins, luxR family	GerE
b3687	ibpA	44.2921	36.5855	49.2045	47.8977	235.367	327.038	342.165	319.324	172.894	143.022	191.786	208.175	219.879	198.307	192.842	162.46	small heat shock protein IbpA && PF00011:Hsp20/alpha crystallin family	-
b0753	ybgS	15.5253	8.45836	6.36504	5.78293	7.12225	2.80551	2.42216	9.9851	350.689	582.786	367.595	315.199	406.448	313.061	508.974	427.714	PF13985 family protein YbgS && PF13985:YbgS-like protein	-
b4770	yljB	82.812	66.6011	103.47	146.886	23.0243	35.63	101.513	63.4054	105.226	93.701	120.99	126.08	194.699	217.554	201.027	268.878	protein YljB && -	-
b2750	cysC	2.68426	2.92483	3.46821	4.27741	4.07077	5.58555	1.52284	0.78472	8.17724	34.0498	8.07807	9.36234	162.457	173.308	181.858	244.48	adenylyl-sulfate kinase && PF01583:Adenylylsulphate kinase	-
b2532	trmJ	481.553	502.531	512.071	490.787	554.967	542.864	547.043	579.826	308.614	264.339	319.2	311.735	220.744	242.077	228.369	240.525	tRNA Cm32/Um32 methyltransferase && PF00588:SpoU rRNA Methylase family	SpoU_methylase
b3964	yijD	453.494	401.039	433.371	321.134	310.417	316.216	335.812	264.189	367.577	385.437	362.837	393.998	278.703	283.417	270.23	249.321	DUF1422 domain-containing inner membrane protein YijD && PF07226:Protein of unknown function (DUF1422)	-
b0477	gsk	126.915	118.657	117.321	91.1708	197.918	233.574	241.141	252.528	100.416	84.7869	97.7141	110.863	63.7989	68.688	58.1515	54.3081	inosine/guanosine kinase && PF00294:pfkB family carbohydrate kinase	PfkB
b0069	sgrR	50.4537	42.0344	45.2018	40.8539	43.3493	56.6938	59.7675	60.0169	53.4198	50.9244	60.2757	53.3489	52.4808	45.5233	44.612	49.5545	DNA-binding transcriptional dual regulator SgrR && PF12793:Sugar transport-related sRNA regulator N-term|PF00496:Bacterial extracellular solute-binding proteins, family 5 Middle	-
b2832	ygdQ	83.8807	78.0834	86.7232	81.1396	127.836	143.717	144.114	146.858	61.949	62.6153	54.8494	58.8396	79.3325	77.5243	77.728	83.4245	PF03741 family inner membrane protein YgdQ && PF03741:Integral membrane protein TerC family	-
b3252	csrD	67.0444	62.6762	63.3861	61.0969	73.0789	75.4452	72.1491	77.1743	69.1206	77.4191	66.4962	76.2768	76.5664	75.8692	76.5299	71.2246	regulator of CsrB and CsrC decay && PF00563:EAL domain|PF00990:Diguanylate cyclase, GGDEF domain	EAL
b0809	glnQ	536.085	497.436	463.549	396.346	108.843	171.743	166.252	177.588	408.191	278.778	454.802	500.918	308.493	290.097	263.15	263.764	L-glutamine ABC transporter ATP binding subunit && PF00005:ABC transporter	ABC_tran
b0344	lacZ	12.744	12.5237	13.0915	10.9585	1.04291	1.79598	1.50056	1.39183	2.9246	1.84776	1.43666	1.40576	2.10631	1.51126	1.72776	2.16073	beta-galactosidase && PF02929:Beta galactosidase small chain|PF02837:Glycosyl hydrolases family 2, sugar binding domain|PF16353:Domain of unknown function(DUF4981)|PF02836:Glycosyl hydrolases family 2, TIM barrel domain|PF00703:Glycosyl hydrolases family 2	-
b0287	yagU	151.004	157.726	155.889	167.117	66.5859	157.004	175.565	133.77	498.973	493.061	445.752	471.59	289.139	303.931	276.908	326.384	DUF1440 domain-containing inner membrane protein YagU && PF07274:Protein of unknown function (DUF1440)	-
b3153	yhbO	2.8493	1.24186	2.18055	1.49833	3.80253	0.686512	2.66718	1.83253	10.9625	22.1835	20.0147	13.014	20.8749	29.0507	32.2318	48.5129	protein/nucleic acid deglycase 2 && PF01965:DJ-1/PfpI family	DJ-1_PfpI
b2106	rcnA	6.81137	7.0312	9.21041	6.9123	9.56854	9.71726	10.9063	7.78157	8.23121	9.06199	7.95986	7.69576	9.2782	8.0112	6.87495	8.19493	Ni(2(+))/Co(2(+)) exporter && PF03824:High-affinity nickel-transport protein	-
b3395	hofM	5.87722	8.46974	6.42543	5.48331	4.42775	7.7655	5.02831	7.62084	4.94129	8.24292	6.88834	8.65931	7.0959	8.73818	6.99544	14.496	DNA utilization protein HofM && -	-
b1187	fadR	286.309	279.966	284.722	274.152	375.173	343.928	343.182	322.641	204.691	187.319	207.122	222.891	157.997	168.386	153.861	131.137	DNA-binding transcriptional dual regulator FadR && PF07840:FadR C-terminal domain|PF00392:Bacterial regulatory proteins, gntR family	FadR_C
b1137	ymfD	37.9688	34.8393	30.3439	37.753	28.5211	18.9919	21.1312	17.1366	7.99171	6.28624	9.32235	11.7642	8.31051	5.58213	4.52763	4.55062	putative SAM-dependent methyltransferase YmfD && PF08242:Methyltransferase domain	Methyltransf_12
b1911	glyW	2589.82	3057.26	3609.97	3511.29	4005.45	3931.02	3138.88	3500.85	2347.3	2152.34	2598.47	2127.59	1362.01	1004.16	1784.49	1317.5	tRNA-Gly && -	-
b1786	dgcJ	8.92627	7.56487	8.1324	8.51868	26.1414	29.8709	28.4714	26.3126	16.4946	25.2715	24.1038	20.9287	81.2722	59.9115	67.895	51.9894	diguanylate cyclase DgcJ && PF00990:Diguanylate cyclase, GGDEF domain	GGDEF
b3098	yqjD	519.991	447.588	460.184	398.135	417.597	399.964	383.764	405.608	1474.27	1965.79	1613.82	1397.2	1641.35	1421.81	1709.48	1628.11	ribosome- and membrane-associated DUF883 domain-containing protein YqjD && PF05957:Bacterial protein of unknown function (DUF883)	-
b4559	ghoT	315.304	308.373	294.54	321.035	2.8355	0	2.65185	0	2.10958	6.01529	5.48956	7.76352	3.38396	5.34152	3.30093	5.35935	toxin of the GhoTS toxin-antitoxin system && -	-
b0764	modB	41.7918	48.8066	37.7235	52.2179	24.3114	32.0153	26.4147	26.1892	37.5047	26.4374	38.0689	38.372	92.1614	102.82	68.1535	131.094	molybdate ABC transporter membrane subunit && PF00528:Binding-protein-dependent transport system inner membrane component	BPD_transp_1
b3963	fabR	364.977	313.35	312.566	330.356	327.169	327.998	312.85	321.074	354.311	342.312	352.266	377.089	316.537	290.912	278.118	256.279	DNA-binding transcriptional repressor FabR && PF00440:Bacterial regulatory proteins, tetR family	TetR_N
b0786	ybhL	252.757	227.641	224.506	199.832	141.715	147.068	167.879	171.329	329.58	326.829	291.805	283.391	278.953	229.976	244.919	241.399	Bax1-I family protein YbhL && PF01027:Inhibitor of apoptosis-promoting Bax1	-
b2614	grpE	1315.47	1341.41	1349.44	1241.07	1091	1435.1	1408.73	1401.4	1109.85	1039.86	1232.17	1220.31	664.541	615.27	643.982	566.934	nucleotide exchange factor GrpE && PF01025:GrpE	-
b0469	apt	606.248	580.599	584.597	513.257	1281.71	1398.09	1420.21	1402.5	505.383	491.908	454.664	487.481	399.579	414.948	397.606	382.851	adenine phosphoribosyltransferase && PF00156:Phosphoribosyl transferase domain	Pribosyltran
b4511	ybdZ	1.35049	0	0.738229	2.95903	82.2296	68.3314	82.171	86.8567	119.842	126.309	132.483	170.244	87.1114	79.2203	80.9746	63.8717	enterobactin biosynthesis protein YbdZ && -	-
b0788	ybhN	1.54523	3.36743	1.01362	1.62515	1.03109	1.11693	3.85723	1.24227	11.1233	15.4679	7.48576	8.46929	26.4564	23.9559	27.5328	23.8735	PF03706 family inner membrane protein YbhN && PF03706:Lysylphosphatidylglycerol synthase TM region	-
b0399	phoB	27.0039	27.0888	31.1629	34.9372	53.2705	69.1944	70.8851	65.8176	63.5718	74.1113	62.2945	55.7961	88.748	67.3496	75.229	81.9339	DNA-binding transcriptional dual regulator PhoB && PF00072:Response regulator receiver domain|PF00486:Transcriptional regulatory protein, C terminal	Response_reg
b1525	sad	8.73005	10.7885	11.2903	14.7428	5.68326	5.38682	4.98296	9.24377	15.9882	19.3766	18.8251	15.0743	28.5714	42.081	33.2874	52.4504	succinate semialdehyde dehydrogenase (NAD(P)(+)) Sad && PF00171:Aldehyde dehydrogenase family	Aldedh
b4219	msrA	113.628	110.447	104.745	93.5026	75.2806	88.0991	85.5688	82.2335	232.074	277.986	237.861	230.004	235.524	218.498	226.284	210.512	methionine sulfoxide reductase A && PF01625:Peptide methionine sulfoxide reductase	PMSR
b1400	paaY	35.7811	40.6237	35.8359	33.5527	24.2097	34.9668	26.5454	35.404	31.3653	32.89	31.3142	33.1427	28.0954	18.3474	27.2118	30.1769	2-hydroxycyclohepta-1%2C4%2C6-triene-1-carboxyl-CoA thioesterase && PF00132:Bacterial transferase hexapeptide (six repeats)	Hexapep
b4391	ettA	294.516	298.789	290.777	279.957	333.503	371.679	373.868	384.737	220.505	199.722	219.827	211.05	180.314	182.393	167.695	175.617	energy-dependent translational throttle protein EttA && PF00005:ABC transporter|PF12848:ABC transporter	ABC_tran
b1627	rsxA	45.4815	47.6197	50.835	48.7691	254.318	241.818	230.711	251.252	99.6506	103.792	104.012	111.643	146.089	138.402	152.966	107.553	SoxR [2Fe-2S] reducing system protein RsxA && PF02508:Rnf-Nqr subunit, membrane protein	-
b1861	ruvA	86.2625	102.419	92.9878	108.428	119.717	91.1126	94.2446	128.986	81.8704	80.8694	85.4514	77.0339	81.9714	101.582	88.8057	103.995	Holliday junction branch migration complex subunit RuvA && PF01330:RuvA N terminal domain|PF14520:Helix-hairpin-helix domain|PF07499:RuvA, C-terminal domain	-
b2287	nuoB	1147.56	1148.34	1056.11	1016.91	789.181	864.416	810.446	763.519	1367.51	1386.3	1431.69	1360.84	1298.4	1277.08	1224.09	1193.96	NADH:quinone oxidoreductase subunit B && PF01058:NADH ubiquinone oxidoreductase, 20 Kd subunit	-
b0707	ybgA	11.3084	18.6407	15.2162	14.4853	6.28815	9.43146	7.23799	5.12838	104.722	155.68	109.097	83.1701	207.353	165.838	189.765	204.79	DUF1722 domain-containing protein YbgA && PF08349:Protein of unknown function (DUF1722)	-
b2111	yehD	48.7482	34.1255	53.5929	43.6792	0	2.29659	0.424882	0.875765	0.675999	1.37682	2.63863	1.24388	1.73498	2.66256	2.6444	3.43472	putative fimbrial protein YehD && PF00419:Fimbrial protein	-
b1212	prmC	163.127	166.348	164.968	135.511	182.502	134.146	118.398	132.855	57.4368	57.7294	58.6968	57.8242	52.9504	68.3509	58.7964	48.3594	protein-(glutamine-N(5)) methyltransferase && PF13847:Methyltransferase domain	-
b2921	ygfI	7.41865	13.4725	7.02922	9.24722	12.3757	4.76655	8.74489	8.7474	8.18433	13.002	10.7817	8.73461	14.0474	18.3053	17.3685	18.583	putative DNA-binding transcriptional regulator YgfI && PF00126:Bacterial regulatory helix-turn-helix protein, lysR family|PF03466:LysR substrate binding domain	HTH_1
b3250	mreC	534.988	477.995	469.493	396.917	660.965	626.59	553.79	618.332	301.567	267.489	316.231	343.342	271.364	254.058	241.529	216.766	cell shape determining protein MreC && PF04085:rod shape-determining protein MreC	-
b1666	valW	30.728	43.945	73.4873	72.3771	410.08	321.595	254.681	234.682	90.5751	106.802	96.1385	91.2264	168.231	135.457	149.185	95.372	tRNA-Val && -	-
b4084	alsK	23.5334	31.36	22.4255	28.8477	4.50937	6.32144	4.71345	6.39167	6.70983	8.36042	7.83147	6.97214	7.97741	6.88462	5.78995	4.88824	D-allose kinase && PF00480:ROK family	ROK
b2471	yffB	188.058	206.718	205.6	175.712	235.633	271.965	284.996	307.703	229.803	223.237	212.709	203.574	167.901	170.959	179.187	151.176	putative reductase YffB && PF03960:ArsC family	-
b2929	fumE	82.638	70.4556	90.3461	81.5753	56.5933	82.7873	62.88	66.6689	100.404	71.5364	75.6186	85.554	78.7387	64.189	72.3584	82.5103	fumarase E && PF05068:Mannitol repressor	-
b3176	glmM	462.093	491.705	459.037	470.765	452.816	482.256	501.081	522.988	417.546	355.033	428.69	423.832	275.922	293.677	292.708	297.687	phosphoglucosamine mutase && PF00408:Phosphoglucomutase/phosphomannomutase, C-terminal domain|PF02878:Phosphoglucomutase/phosphomannomutase, alpha/beta/alpha domain I|PF02879:Phosphoglucomutase/phosphomannomutase, alpha/beta/alpha domain II|PF02880:Phosphoglucomutase/phosphomannomutase, alpha/beta/alpha domain III	PGM_PMM_III
b0811	glnH	959.132	925.806	1049.46	1164.54	190.218	268.298	288.157	298.247	1341.98	855.303	1352.86	1445.61	710.827	650.86	649.618	654.61	L-glutamine ABC transporter periplasmic binding protein && PF00497:Bacterial extracellular solute-binding proteins, family 3	-
b4743	ynaL	4.24938	4.63022	2.78745	2.23458	0	1.02385	0	0	58.0135	87.6513	50.7784	35.7122	134.005	102.676	188.979	133.314	protein YnaL && -	-
b2195	ccmG	68.1089	83.4535	87.4999	88.9587	9.28399	10.855	9.92305	14.0617	3.61805	7.23498	4.27949	6.0522	6.12024	7.58789	6.43327	5.22248	thiol:disulfide oxidoreductase CcmG && PF08534:Redoxin	-
b1611	fumC	19.3801	22.4942	18.309	17.0777	25.3014	12.8156	17.0897	20.6609	62.4851	41.2146	64.7163	62.347	37.0731	49.0603	44.1817	44.5009	fumarase C && PF10415:Fumarase C C-terminus|PF00206:Lyase	-
b1177	ycgJ	110.608	89.5176	123.554	106.775	78.887	77.2465	78.1541	77.968	101.466	125.21	108.073	96.6463	92.2308	99.3513	72.7682	67.9177	PF05666 family protein YcgJ && PF05666:Fels-1 Prophage Protein-like	-
b1757	ynjE	175.012	156.574	159.324	143.577	4.3378	7.89961	8.46645	6.9077	28.0633	22.0626	18.6217	16.834	29.4404	31.8967	27.0605	43.7567	molybdopterin synthase sulfurtransferase && PF00581:Rhodanese-like domain	Rhodanese
b0476	aes	75.6337	74.5234	59.9534	50.8972	4.88238	7.97963	6.96939	9.16406	6.50015	4.98409	6.8405	5.34712	8.5868	7.96035	6.43166	8.13532	acetylesterase && PF07859:alpha/beta hydrolase fold	Abhydrolase_3
b1642	slyA	289.638	302.631	322.601	311.351	307.936	262.925	284.809	284.231	275.09	261.579	276.399	274.828	322.424	310.52	307.647	347.286	DNA-binding transcriptional dual regulator SlyA && PF01047:MarR family	MarR
b1773	ydjI	13.9575	15.9784	14.2936	17.3427	1.47365	1.70275	1.3782	1.98852	1.31565	3.39419	0.855898	1.29114	1.96973	3.57803	1.20088	0.974863	L-glycero-L-galacto-octuluronate-1-phosphate aldolase && PF01116:Fructose-bisphosphate aldolase class-II	F_bP_aldolase
b1101	ptsG	455.701	439.236	466.188	505.769	1569.42	1884.11	1836.03	1838.49	984.094	647.307	941.611	1020.11	469.158	435.402	445.041	394.324	glucose-specific PTS enzyme IIBC component && PF00367:phosphotransferase system, EIIB|PF02378:Phosphotransferase system, EIIC	-
b2567	rnc	439.075	396.796	370.35	343.331	515.475	561.656	558.991	554.797	323.946	340.763	324.531	340.589	379.743	372.134	358.555	343.022	RNase III && PF00035:Double-stranded RNA binding motif|PF14622:Ribonuclease-III-like	-
b1713	pheT	274.145	304.855	297.414	325.968	924.153	866.503	917.337	944.709	366.837	357.903	383.243	394.451	361.718	419.737	377.136	382.744	phenylalanine--tRNA ligase subunit beta && PF03147:Ferredoxin-fold anticodon binding domain|PF03483:B3/4 domain|PF01588:Putative tRNA binding domain|PF03484:tRNA synthetase B5 domain	-
b1195	ymgE	2.89958	3.15944	5.07206	3.04954	4.83704	3.49313	0.904748	1.86486	13.6751	41.0455	15.4515	15.3626	60.4972	42.9277	45.3296	60.3399	PF04226 family protein YmgE && -	-
b4162	orn	333.133	318.722	325.713	321.166	336.599	380.771	352.404	376.252	310.259	257.146	308.772	322.868	193.681	168.9	182.644	184.029	oligoribonuclease && PF00929:Exonuclease	Exonuc_X-T
b1098	tmk	121.389	120.974	121.38	104.371	175.603	165.108	187.228	192.216	120.641	112.957	122.931	125.827	153.897	145.574	154.215	150.882	Tmk && PF02223:Thymidylate kinase	-
b3874	yihN	10.2791	8.78206	8.3007	7.16619	5.45599	3.23653	4.73814	6.76124	1.0148	0.708639	1.13173	1.92064	0.651131	1.06043	1.70131	1.47319	putative transporter YihN && PF07690:Major Facilitator Superfamily	MFS_1
b4702	mgtL	350.527	423.717	625.731	511.222	671.542	946.833	452.877	669.279	785.116	672.853	685.432	652.912	396.901	313.633	366.954	330.27	leader peptide MgtL && -	-
b3118	tdcA	36.3791	37.237	28.581	18.6334	2.62714	1.32806	3.19408	1.5193	2.34548	1.27389	1.01723	1.29475	0.376236	0.879824	1.52919	0.744829	DNA-binding transcriptional activator TdcA && PF03466:LysR substrate binding domain|PF00126:Bacterial regulatory helix-turn-helix protein, lysR family	LysR_substrate
b4680	ypdK	28.7542	17.9035	29.1908	30.6013	95.9346	74.2291	76.9036	36.326	79.0214	37.3807	49.7491	69.4188	17.9914	10.0401	19.9431	16.1897	putative membrane protein YpdK && -	-
b1832	msrC	320.403	309.321	308.411	348.738	416.597	439.293	426.213	422.543	600.723	620.91	578.049	569.908	517.395	515.517	530.968	447.304	free methionine-(R)-sulfoxide reductase && PF13185:GAF domain	-
b1133	mnmA	313.123	344.534	297.932	292.696	466.636	467.985	480.596	461.794	282.513	270.006	297.47	280.299	365.2	395.26	341.92	378.655	tRNA-specific 2-thiouridylase && PF03054:tRNA methyl transferase	-
b0445	ybaE	2.78196	3.31547	2.85136	2.20962	1.88534	2.30411	1.89885	0.55913	4.74749	4.83466	2.80771	3.57368	5.67693	4.06764	3.71428	2.467	uncharacterized protein YbaE && PF12793:Sugar transport-related sRNA regulator N-term|PF00496:Bacterial extracellular solute-binding proteins, family 5 Middle	-
b0195	trmO	242.705	233.732	239.54	207.406	226.828	244.83	228.104	218.292	202.457	182.469	197.816	200.911	149.198	140.756	142.171	123.316	tRNA m(6)t(6)A37 methyltransferase && PF01980:Uncharacterised protein family UPF0066	-
b1126	potA	159.974	146.11	145.462	148.642	515.291	518.468	516.005	507.118	173.687	177.797	189.86	189.737	260.07	256.947	250.621	289.108	spermidine preferential ABC transporter ATP binding subunit && PF08402:TOBE domain|PF00005:ABC transporter	ABC_tran
b0954	fabA	1811.3	1668.75	1877.14	1669.39	3398.98	3293.2	3208.61	3304.04	1194.91	1092.18	1000.27	1121.81	1071.2	870.129	1012.19	970.259	beta-hydroxyacyl-acyl carrier protein dehydratase/isomerase && PF07977:FabA-like domain	-
b1025	dgcT	11.8607	8.18108	9.87401	10.7766	6.5348	6.55444	3.9046	4.37399	9.18344	12.8728	10.1036	8.05143	7.27887	7.29497	7.23765	8.14846	putative diguanylate cyclase DgcT && PF00990:Diguanylate cyclase, GGDEF domain	GGDEF
b3997	hemE	271.458	279.446	251.237	241.93	274.485	281.861	290.501	304.301	244.539	231.234	252.922	270.551	177.693	172.213	173.724	168.555	uroporphyrinogen decarboxylase && PF01208:Uroporphyrinogen decarboxylase (URO-D)	-
b1635	gstA	84.1883	82.693	97.9103	67.797	54.9554	52.3278	47.5889	72.5866	142.345	160.873	172.595	153.81	224.058	198.7	197.141	261.407	glutathione S-transferase GstA && PF13417:Glutathione S-transferase, N-terminal domain|PF00043:Glutathione S-transferase, C-terminal domain	GST_C
b3361	fic	2.94286	4.27547	6.70282	8.81232	9.00026	8.86317	4.97387	8.67487	18.5664	31.9875	23.5628	20.162	33.5904	38.0196	42.3866	49.294	putative adenosine monophosphate--protein transferase Fic && PF02661:Fic/DOC family	Fic
b3201	lptB	365.826	463.642	372.113	390.245	300.036	321.455	339.075	366.153	267.716	229.227	290.436	296.778	215.897	235.983	220.627	240.678	lipopolysaccharide transport system ATP binding protein LptB && PF12399:Branched-chain amino acid ATP-binding cassette transporter|PF00005:ABC transporter	ABC_tran
b4784	yqgG	629.511	679.215	757.838	688.53	1928.97	1884.18	1687.07	1671	1226.11	1226.29	1214.71	1197.94	909.383	783.843	852.071	739.869	protein YqgG && -	-
b2717	hycI	105.493	75.6053	89.9322	79.5245	34.5679	42.7408	42.1255	30.2892	70.1403	58.0949	61.3467	57.361	62.0062	42.7548	50.4549	60.139	hydrogenase 3 maturation protease && PF01750:Hydrogenase maturation protease	-
b0420	dxs	323.936	283.862	268.499	236.741	301.376	279.704	277.646	286.907	252.199	227.615	240.59	239.571	211.44	201.384	197.389	182.701	1-deoxy-D-xylulose-5-phosphate synthase && PF02779:Transketolase, pyrimidine binding domain|PF02780:Transketolase, C-terminal domain|PF13292:1-deoxy-D-xylulose-5-phosphate synthase	-
b2582	trxC	304.207	235.559	198.241	112.942	165.634	186.633	162.047	189.084	163.432	161.627	158.913	171.43	101.78	154.166	436.584	99.636	reduced thioredoxin 2 && PF00085:Thioredoxin	-
b4411	ecnB	33.1972	25.2111	42.8926	29.0951	224.873	166.031	109.862	135.869	167.303	311.252	202.245	157.14	253.949	232.532	290.6	303.705	bacteriolytic entericidin B lipoprotein && -	-
b1605	ydgI	27.9077	29.9428	26.1855	19.1175	131.639	100.861	89.5819	103.498	12.3417	9.83845	12.0002	13.2839	12.3467	10.2299	11.7323	9.60846	putative arginine:ornithine antiporter && PF13520:Amino acid permease	-
b3549	tag	90.1954	87.9939	73.3831	79.9694	70.8574	64.1213	73.2221	61.972	135.372	125.133	123.208	123.828	142.191	142.453	128.315	172.989	3-methyl-adenine DNA glycosylase I%2C constitutive && PF03352:Methyladenine glycosylase	-
b4079	fdhF	173.282	153.78	156.403	136.062	11.2549	12.6065	12.8889	11.4015	18.7977	14.4093	10.728	11.6344	11.4034	9.27886	11.899	16.1716	formate dehydrogenase H && -	-
b1284	yciT	93.6564	93.4564	109.29	91.7608	123.673	128.743	121.508	139.492	130.921	133.374	115.1	108.969	132.992	136.178	133.826	120.918	DNA-binding transcriptional dual regulator YciT && PF00455:DeoR C terminal sensor domain|PF08220:DeoR-like helix-turn-helix domain	DeoR
b3500	gor	323.409	384.668	354.173	378.28	313.421	300.076	305.739	317.906	279.031	257.383	269.859	273.665	193.397	211.576	195.965	209.181	glutathione reductase (NADPH) && PF02852:Pyridine nucleotide-disulphide oxidoreductase, dimerisation domain|PF07992:Pyridine nucleotide-disulphide oxidoreductase	Pyr_redox_2
b1868	yecE	26.5423	22.6253	29.2155	22.6295	43.9763	45.2444	43.3815	42.6767	59.6092	55.1354	53.5031	55.5845	74.0504	68.2158	67.8505	67.1783	DUF72 domain-containing protein YecE && PF01904:Protein of unknown function DUF72	-
b0885	aat	136.132	146.504	137.135	125.377	78.3806	96.5294	83.7759	89.0374	92.9383	81.018	76.7195	79.7098	85.6905	80.1253	79.535	77.3798	leucyl/phenylalanyl-tRNA--protein transferase && PF03588:Leucyl/phenylalanyl-tRNA protein transferase	-
b3669	uhpA	48.0417	45.5313	42.4013	45.8334	64.281	78.6753	80.8074	82.073	85.4006	96.1399	84.0431	95.0853	131.311	125.111	109.697	155.816	DNA-binding transcriptional activator UhpA && PF00072:Response regulator receiver domain|PF00196:Bacterial regulatory proteins, luxR family	Response_reg
b2711	norW	3.52092	2.84183	1.99595	4.22875	3.48062	2.04228	4.06897	3.14511	7.12124	6.19715	6.00148	5.47965	9.34617	7.64958	6.45778	6.88704	NADH:flavorubredoxin reductase && PF07992:Pyridine nucleotide-disulphide oxidoreductase	Pyr_redox_2
b3932	hslV	208.589	194.208	192.423	165.729	463.18	597.859	602.194	586.142	417.185	391.688	441.839	449.012	414.717	396.158	380.88	372.308	peptidase component of the HslVU protease && PF00227:Proteasome subunit	Proteasome
b2247	rhmD	13.2429	10.6887	12.1991	8.81232	0.409103	1.03404	0.382605	0.591468	1.36965	0.867877	1.18804	0.560055	0.976466	0.0856297	0.773913	0.38662	L-rhamnonate dehydratase && PF02746:Mandelate racemase / muconate lactonizing enzyme, N-terminal domain|PF13378:Enolase C-terminal domain-like	MR_MLE_N
b0762	acrZ	57.1797	76.269	82.9917	80.3555	47.6932	59.3833	44.6041	57.0649	107.673	117.625	102.682	116.173	92.6393	85.3693	76.103	94.0297	multidrug efflux pump accessory protein AcrZ && -	-
b4198	ulaF	28.1981	33.3052	33.6523	28.8641	2.87265	6.48289	12.0897	11.0752	6.67881	7.61761	6.95184	3.73598	5.14244	6.91469	10.7641	7.63531	L-ribulose-5-phosphate 4-epimerase UlaF && PF00596:Class II Aldolase and Adducin N-terminal domain	Aldolase_II
b2535	csiE	6.69551	4.65408	3.91244	3.74349	6.16241	5.56283	6.12347	3.71226	12.1783	21.944	15.5655	11.5998	30.7964	18.4611	26.3418	25.4789	stationary phase-inducible protein CsiE && PF00874:PRD domain	PRD
b3734	atpA	1818.94	1847.58	1744	1707.23	5433.71	5547.94	5574.17	5583.75	3232.91	2548.48	2980.76	3122.64	1965.52	1929.7	1869.33	1874.96	ATP synthase F1 complex subunit alpha && PF00006:ATP synthase alpha/beta family, nucleotide-binding domain|PF00306:ATP synthase alpha/beta chain, C terminal domain|PF02874:ATP synthase alpha/beta family, beta-barrel domain	ATP-synt_ab
b0675	umpH	393.557	409.998	382.173	332.706	288.623	358.665	333.658	333.131	315.151	276.012	294.134	309.817	213.316	200.093	210.237	176.319	UMP phosphatase && PF13242:HAD-hyrolase-like|PF13344:Haloacid dehalogenase-like hydrolase	-
b4537	yecJ	75.1129	117.012	137.293	108.519	293.677	248.137	245.359	245.319	276.757	240.305	316.499	294.829	280.385	279.483	290.885	211.391	DUF2766 domain-containing protein YecJ && -	-
b1826	mgrB	200.252	306.598	315.485	395.117	320.353	342.691	240.324	298.864	180.985	225.323	373.118	254.223	236.341	218.73	269.731	250.131	PhoQ kinase inhibitor && -	-
b1704	aroH	126.692	112.654	115.657	111.409	183.544	215.583	226.304	218.921	225.955	216.929	220.55	226.432	259.818	230.507	223.615	210.086	3-deoxy-7-phosphoheptulonate synthase%2C Trp-sensitive && PF00793:DAHP synthetase I family	-
b2710	norV	4.10774	4.47588	3.14362	4.6802	2.22705	2.72173	3.20432	3.13725	4.20598	7.16464	6.71613	5.25331	9.56814	7.67349	8.17669	10.7661	anaerobic nitric oxide reductase flavorubredoxin && PF00258:Flavodoxin|PF00753:Metallo-beta-lactamase superfamily|PF00301:Rubredoxin	Rubredoxin
b4118	melR	1.78951	2.8362	1.60071	1.56838	2.98523	6.66347	3.80711	8.63192	12.3163	12.9948	10.5081	9.95677	8.80946	7.72532	8.53014	8.71999	DNA-binding transcriptional dual regulator MelR && PF12833:Helix-turn-helix domain	-
b1363	trkG	28.8049	26.4132	26.5018	30.0457	24.0259	28.5919	28.1663	27.5605	24.0432	24.8179	26.451	22.0509	26.0885	20.6114	22.5037	16.3096	K(+) transporter TrkG && PF02386:Cation transport protein	-
b0799	dinG	36.5056	35.0579	31.6429	31.8139	51.8379	39.8373	38.3982	45.8738	26.1094	23.0784	21.5371	24.4924	25.2933	31.1104	24.132	23.8984	ATP-dependent DNA helicase DinG && PF13307:Helicase C-terminal domain|PF00270:DEAD/DEAH box helicase|PF06733:DEAD_2	DEAD
b4225	chpB	12.2179	5.50878	13.8181	15.1391	21.0845	16.7491	14.4605	20.3222	33.9877	28.9674	37.4181	32.7129	42.609	37.3653	35.9999	45.4972	endoribonuclease toxin ChpB && PF02452:PemK-like, MazF-like toxin of type II toxin-antitoxin system	-
b2847	yqeI	83.6153	76.9851	73.8502	81.6035	11.5731	12.0966	19.0835	15.5578	14.2748	8.86061	10.0235	12.8414	6.39694	9.30699	6.82499	6.61979	putative transcriptional regulator YqeI && PF00486:Transcriptional regulatory protein, C terminal	Trans_reg_C
b0949	uup	144.856	149.9	170.993	179.328	337.71	330.063	350.177	349.178	160.929	139.414	178.534	174.096	159.114	159.234	155.105	153.894	ATP-binding protein Uup && PF16326:ABC transporter C-terminal domain|PF12848:ABC transporter|PF00005:ABC transporter	ABC_tran
b1820	yobD	81.8325	71.9651	80.3077	59.0143	23.6477	27.1688	31.6662	22.7928	30.7889	23.7803	20.8101	20.0126	20.7815	18.449	18.9264	17.269	DUF986 domain-containing inner membrane protein YobD && PF06173:Protein of unknown function (DUF986)	-
b0640	holA	154.47	176.277	169.662	187.25	173.782	166.584	157.608	170.494	95.8572	100.406	116.505	118.461	115.708	110.874	110.824	93.9755	DNA polymerase III subunit delta && PF14840:Processivity clamp loader gamma complex DNA pol III C-term|PF06144:DNA polymerase III, delta subunit	-
b4004	zraR	22.1929	21.7516	17.801	20.5258	6.88347	8.32978	6.9596	12.014	11.3497	14.5463	12.426	9.16868	11.0124	12.8503	10.883	18.9881	DNA-binding transcriptional activator ZraR && PF02954:Bacterial regulatory protein, Fis family|PF00072:Response regulator receiver domain|PF00158:Sigma-54 interaction domain	Sigma54_activat
b1463	nhoA	2.27236	2.47602	1.91102	2.60437	1.16638	3.36926	2.99979	3.93473	4.12191	4.59526	4.23397	4.31123	10.9967	6.71373	6.11024	7.30259	arylamine N-acetyltransferase && PF00797:N-acetyltransferase	Acetyltransf_2
b1325	ycjG	76.6948	63.5519	61.422	59.0336	77.8883	56.4325	45.6167	56.3658	60.9879	66.2482	59.3281	59.8514	96.4281	81.5678	85.9909	91.8288	L-Ala-D/L-Glu epimerase && PF02746:Mandelate racemase / muconate lactonizing enzyme, N-terminal domain|PF13378:Enolase C-terminal domain-like	MR_MLE_N
b4126	yjdI	13.4435	16.741	23.7959	28.0532	7.47542	4.62727	4.99374	4.11723	62.7669	87.3835	89.936	58.4784	85.1351	101.928	109.713	127.667	PF06902 family protein YjdI && -	-
b4350	hsdR	243.518	232.364	226.01	210.328	68.1853	71.1483	73.8826	73.3006	92.7334	85.3382	98.8015	95.2095	63.6912	68.1995	63.7636	70.1452	type I restriction enzyme EcoKI endonuclease subunit && PF00271:Helicase conserved C-terminal domain|PF04313:Type I restriction enzyme R protein N terminus (HSDR_N)|PF08463:EcoEI R protein C-terminal|PF04851:Type III restriction enzyme, res subunit	Helicase_C
b3441	yhhY	46.2687	46.4613	44.6334	50.8881	25.2238	26.2306	23.5901	19.4495	44.6636	59.0141	55.1818	51.1058	50.3317	38.2244	39.7884	38.8553	N-acetyltransferase YhhY && PF13523:Acetyltransferase (GNAT) domain	-
b1454	yncG	2.39286	1.56439	2.09284	2.93605	2.79421	1.72961	1.11996	0.769483	14.255	15.7265	9.66002	5.6832	33.5373	24.7312	30.9022	40.7414	putative glutathione S-transferase YncG && PF13417:Glutathione S-transferase, N-terminal domain	-
b0397	sbcC	48.2121	47.3104	53.6852	53.7861	40.2133	41.3249	42.2273	49.7149	30.9097	27.4149	34.3359	36.658	23.3877	23.6597	23.5896	22.076	ATP-dependent structure-specific DNA nuclease - SbcC subunit && PF13558:Putative exonuclease SbcCD, C subunit|PF13476:AAA domain	-
b3867	hemN	274.985	247.327	273.454	235.912	201.804	232.217	217.278	225.311	209.715	205.24	217.332	218.358	187.613	183.991	177.241	165.177	coproporphyrinogen III dehydrogenase && PF04055:Radical SAM superfamily|PF06969:HemN C-terminal domain	Radical_SAM
b2736	ygbJ	23.7517	23.0441	19.3864	15.5413	2.98523	1.56787	5.83757	1.30787	3.43242	1.9739	1.70756	3.26939	4.01608	2.27215	2.05355	2.69294	putative L-threonate dehydrogenase && PF03446:NAD binding domain of 6-phosphogluconate dehydrogenase|PF14833:NAD-binding of NADP-dependent 3-hydroxyisobutyrate dehydrogenase	NAD_binding_2
b1606	folM	44.7931	38.3328	42.71	38.1826	96.2189	68.0074	85.5194	71.364	50.2623	50.6682	47.0655	46.71	39.7426	44.85	46.8705	44.9818	dihydromonapterin reductase && PF00106:short chain dehydrogenase	adh_short
b4208	cycA	49.1882	48.693	42.4489	47.3294	206.709	168.442	171.115	183.25	98.586	99.7877	84.753	89.1964	161.183	145.001	149.993	155.834	D-serine/alanine/glycine/:H(+)symporter && PF00324:Amino acid permease	AA_permease
b0874	lysO	50.7716	47.0863	50.298	48.3861	94.0159	94.2214	95.1041	83.4838	43.8442	28.2432	45.3712	51.0322	31.534	29.1449	29.3563	25.1264	L-lysine/thialysine exporter && PF03956:Membrane protein of unknown function (DUF340)	-
b2179	yejE	41.5098	42.7172	39.8665	34.612	25.9672	20.1417	24.0605	20.3935	25.4013	28.1266	23.8563	23.5675	31.1047	24.4585	23.7218	23.8585	putative oligopeptide ABC transporter membrane subunit YejE && PF00528:Binding-protein-dependent transport system inner membrane component	BPD_transp_1
b2260	menE	34.4614	43.6101	41.3718	60.215	41.1148	39.0195	45.0873	36.6475	24.4982	25.4718	25.1827	31.2808	46.8963	54.0717	47.9165	60.0881	o-succinylbenzoate--CoA ligase && PF00501:AMP-binding enzyme|PF13193:AMP-binding enzyme C-terminal domain	AMP-binding
b2790	yqcA	318.432	299.347	331.248	244.523	270.261	264.058	263.523	274.228	251.645	275.454	198.996	230.545	218.513	183.361	191.295	189.873	putative flavodoxin YqcA && PF00258:Flavodoxin	-
b3561	wecH	17.6682	16.5014	15.4205	16.7863	14.8608	17.3499	19.9208	17.1882	11.6091	10.3585	11.748	13.834	11.8235	8.60578	8.43379	10.299	O-acetyltransferase WecH && PF01757:Acyltransferase family	-
b2965	speC	57.3929	55.8982	51.8471	50.9685	56.7061	61.6352	57.7857	52.207	43.5635	42.5608	43.9916	42.056	28.9443	31.7157	31.4273	32.1429	constitutive ornithine decarboxylase && PF03709:Orn/Lys/Arg decarboxylase, N-terminal domain|PF01276:Orn/Lys/Arg decarboxylase, major domain|PF03711:Orn/Lys/Arg decarboxylase, C-terminal domain	-
b0068	thiB	40.1256	39.3004	35.1604	41.4896	100.029	120.034	128.72	127.101	58.7532	45.8901	66.9793	64.797	50.1445	48.2763	48.1554	42.0537	thiamine ABC transporter periplasmic binding protein && PF13343:Bacterial extracellular solute-binding protein	-
b3980	tufB	263.81	284.734	278.594	233.618	355.149	479.426	387.438	405.313	193.291	180.437	147.509	165.75	128.395	107.801	111.843	100.335	translation elongation factor Tu 2 && PF00009:Elongation factor Tu GTP binding domain|PF03144:Elongation factor Tu domain 2|PF03143:Elongation factor Tu C-terminal domain	GTP_EFTU
b1743	spy	62.681	48.0743	52.8927	46.1353	16.7505	20.8941	17.0897	11.2525	27.9455	35.3809	35.1315	34.7441	31.7424	24.4362	42.8408	28.302	ATP-independent periplasmic chaperone && PF07813:LTXXQ motif family protein	-
b1638	pdxH	257.268	209.201	222.207	233.369	127.287	131.782	129.928	116.533	284.938	302.915	296.768	291.759	482.519	488.525	433.941	521.619	pyridoxine/pyridoxamine 5'-phosphate oxidase && PF01243:Pyridoxamine 5'-phosphate oxidase|PF10590:Pyridoxine 5'-phosphate oxidase C-terminal dimerisation region	Pyridox_oxidase
b3573	ysaA	147.255	160.792	189.641	189.76	11.9701	18.7922	20.9295	27.0877	24.0065	21.4505	16.8769	21.9442	17.8879	20.9153	26.6582	28.7726	putative electron transport protein YsaA && PF13247:4Fe-4S dicluster domain	-
b0672	leuW	3533.43	3108.89	3058.45	3670.13	6132.39	6031.94	7219.89	6749.88	3452.59	2114.43	3052.37	3709.28	2364.93	1499.23	2526.35	1967.9	tRNA-Leu && -	-
b0346	mhpR	18.0859	20.4796	16.8651	17.2497	18.0432	17.3023	14.6615	13.1144	79.0031	81.9328	86.8999	86.6554	58.4573	61.0453	56.386	45.4243	DNA-binding transcriptional activator MhpR && PF09339:IclR helix-turn-helix domain|PF01614:Bacterial transcriptional regulator	IclR
b0893	serS	1599.9	1676.24	1628.97	1620.02	868.467	994.084	1016.88	1026.84	964.652	1027.23	1062.21	1041.61	1022.06	1051.14	1010.47	1070.28	serine--tRNA ligase && PF02403:Seryl-tRNA synthetase N-terminal domain|PF00587:tRNA synthetase class II core domain (G, H, P, S and T)	tRNA-synt_2b
b2902	ygfF	33.9882	50.0288	39.1142	51.2151	6.63142	4.54952	8.68267	2.55667	38.2362	57.0759	47.5024	35.0423	54.2907	59.5465	63.3999	70.5035	putative oxidoreductase YgfF && PF00106:short chain dehydrogenase	adh_short
b0199	metN	24.3598	28.2605	33.8383	29.8897	117.607	168.31	177.057	175.563	94.0788	129.384	101.349	93.4601	157.929	142.095	137.329	150.338	L-methionine/D-methionine ABC transporter ATP binding subunit && PF09383:NIL domain|PF00005:ABC transporter	ABC_tran
b4140	fxsA	32.2419	36.1448	36.9439	36.6808	79.6438	125.116	124.787	133.59	84.2639	60.4988	81.3507	81.2777	74.064	61.0523	71.9458	64.5144	protein FxsA && PF04186:FxsA cytoplasmic membrane protein	-
b1664	ydhQ	17.8819	27.9449	17.8778	28.5607	26.494	17.8575	20.7401	22.3205	38.4004	46.5103	38.8494	36.0012	66.7036	72.1325	77.5641	108.313	putative adhesin-related protein YdhQ && PF16168:Adhesin of bacterial autotransporter system, probable stalk	-
b2290	alaA	215.019	211.138	211.846	202.495	189.776	231.829	247.001	236.794	256.917	223.302	257.225	263.294	163.494	173.981	156.735	156.091	glutamate--pyruvate aminotransferase AlaA && PF00155:Aminotransferase class I and II	Aminotran_1_2
b2765	queD	187.474	179.622	143.561	164.309	503.488	510.599	455.748	472.292	171.499	122.151	139.624	153.909	97.8131	77.5931	92	88.8575	6-carboxy-5%2C6%2C7%2C8-tetrahydropterin synthase && PF01242:6-pyruvoyl tetrahydropterin synthase	-
b3733	atpG	1311.05	1450.93	1466.09	1513.87	5015.15	4773.34	4794.99	5030.6	2877.27	2271.4	2645.27	2845.39	1744.07	1842.35	1758.07	1701	ATP synthase F1 complex subunit gamma && PF00231:ATP synthase	-
b4119	melA	42.8586	40.4018	37.795	32.1147	5.63964	6.96308	7.82647	9.46873	8.12096	8.27007	6.42776	6.57494	8.07658	7.46342	9.15973	9.79978	alpha-galactosidase && PF02056:Family 4 glycosyl hydrolase|PF11975:Family 4 glycosyl hydrolase C-terminal domain	-
b1653	lhr	18.0324	17.2753	17.6834	19.7061	19.7693	12.9648	15.6406	15.0892	18.9616	21.9248	20.947	20.2467	42.2636	39.2544	38.0047	45.369	ATP-dependent helicase Lhr && PF00271:Helicase conserved C-terminal domain|PF00270:DEAD/DEAH box helicase|PF08494:DEAD/H associated	DEAD
b4297	yjhG	34.9408	31.3585	27.5204	25.4865	8.7745	10.4102	5.97879	9.42382	10.072	7.97759	9.82848	7.82506	10.2922	10.9146	11.2727	9.18074	D-xylonate dehydratase && PF00920:Dehydratase family	ILVD_EDD
b3183	obgE	137.037	193.413	171.044	189.271	584.44	332.455	341.248	396.284	102.641	99.9368	102.399	101.458	138.142	202.313	155.342	207.99	GTPase ObgE && PF01018:GTP1/OBG|PF01926:50S ribosome-binding GTPase	-
b1932	yedL	9.55049	4.02829	3.36817	5.40023	1.54181	5.19604	3.36453	3.46748	122.738	146.408	151.486	148.312	237.241	116.178	146.283	77.4677	putative acetyltransferase YedL && PF00583:Acetyltransferase (GNAT) family	Acetyltransf_1
b2701	mltB	12.7998	11.573	13.1005	15.0371	12.4935	15.584	18.4824	16.8585	14.703	14.0436	15.7218	15.1753	18.1089	19.0183	21.4857	26.7264	membrane-bound lytic murein transglycosylase B && PF13406:Transglycosylase SLT domain	-
b4044	dinF	47.1497	45.654	44.5184	47.3342	76.5093	61.4488	57.6777	70.2973	26.5991	24.3787	28.0325	23.7867	17.8349	24.0214	19.5616	19.85	DNA damage-inducible protein F && PF01554:MatE	MatE
b2311	ubiX	54.2221	48.9049	46.5162	46.3852	100.407	102.827	87.0225	105.119	70.8376	61.1207	61.5841	64.4617	51.8565	59.7875	54.7912	43.7633	flavin prenyltransferase && PF02441:Flavoprotein	Flavoprotein
b0527	ybcI	11.0484	7.40835	6.81376	8.69003	9.92426	11.9449	15.9111	11.3875	8.43833	8.87971	8.46307	8.79865	12.1823	7.31986	9.07757	9.15555	PF04307 family inner membrane protein YbcI && PF04307:LexA-binding, inner membrane-associated putative hydrolase	-
b3839	tatC	448.203	436.943	419.682	354.289	354	383.584	410.054	393.836	209.989	190.704	217.59	232.27	166.867	157.23	162.348	148.67	twin arginine protein translocation system - TatC protein && PF00902:Sec-independent protein translocase protein (TatC)	-
b4495	yedN	20.1712	28.2587	31.6471	28.9288	17.4802	19.2509	17.9828	19.7966	4.71433	1.32438	4.12446	3.82881	1.77321	1.09764	1.39902	0.103247	- && -	-
b2410	yfeH	90.0001	100.969	103.736	101.712	73.5869	82.5659	95.148	104.486	57.5035	54.4808	67.7663	57.7391	50.4525	51.0661	45.6357	44.106	putative solute:Na(+) symporter && PF13593:SBF-like CPA transporter family (DUF4137)	-
b2629	yfjM	9.52248	6.71382	6.73634	7.36395	10.2787	4.72367	3.49562	5.40387	7.64724	14.1594	7.23623	3.07012	11.1517	7.43227	4.07928	4.41537	protein YfjM && -	-
b2870	ygeW	12.7888	14.6114	12.0813	13.4938	0.414255	1.04706	0.968559	0.399278	0.616402	1.1299	0.30075	0.226843	0.692135	0.780373	0.361689	0.587233	putative carbamoyltransferase YgeW && PF02729:Aspartate/ornithine carbamoyltransferase, carbamoyl-P binding domain|PF00185:Aspartate/ornithine carbamoyltransferase, Asp/Orn binding domain	-
b2095	gatZ	4015.08	4297.87	3668.28	3161.74	66.7994	105.367	113.437	92.6231	415.022	344.033	409.81	405.469	394.777	487.729	417.754	460.356	putative tagatose-1%2C6-bisphosphate aldolase 2 chaperone && PF08013:Tagatose 6 phosphate kinase	-
b2841	araE	7.9202	9.4249	9.1147	13.061	7.47542	6.2773	5.20278	8.04297	7.11371	7.05992	6.05824	4.09349	10.6226	10.9892	12.143	14.1292	arabinose:H(+) symporter && PF00083:Sugar (and other) transporter	Sugar_tr
b0627	tatE	463.933	522.888	559.512	577.507	374.87	363.286	314.4	379.966	381.462	374.54	391.555	402.607	322.69	344.737	398.394	418.837	twin arginine protein translocation system - TatE protein && -	-
b2435	amiA	143.119	121.127	143.089	130.201	144.044	152.349	164.68	154.414	149.147	133.711	117.888	126.701	107.61	98.7588	112.067	98.344	N-acetylmuramoyl-L-alanine amidase A && PF01520:N-acetylmuramoyl-L-alanine amidase	-
b4149	blc	11.077	9.95758	10.2937	12.6208	12.0111	12.0101	12.0972	3.11684	154.663	210.284	151.148	134.832	164.514	130.731	166.716	158.695	outer membrane lipoprotein Blc && PF08212:Lipocalin-like domain	Lipocalin_2
b4359	opgB	94.1983	93.3608	86.7612	84.7639	125.497	152.267	152.901	149.384	60.217	51.0804	64.3352	66.8353	44.8543	41.4519	40.471	38.4993	phosphoglycerol transferase I && PF00884:Sulfatase	Sulfatase
b1185	dsbB	366.494	333.794	335.523	298.264	300.579	362.003	360.621	358.223	254.044	220.764	270.95	279.583	188.951	146.055	163.466	151.909	protein thiol:quinone oxidoreductase DsbB && PF02600:Disulfide bond formation protein DsbB	DsbB
b0628	lipA	554.927	587.313	559.325	568.735	659.369	729.197	804.383	823.089	836.351	727.028	881.146	863.091	600.39	651.26	627.652	621.202	lipoyl synthase && PF04055:Radical SAM superfamily|PF16881:N-terminal domain of lipoyl synthase of Radical_SAM family	Radical_SAM
b2916	argP	83.6986	79.4844	87.5272	96.6968	85.8168	83.4953	76.1294	90.1612	99.1575	110.386	115.925	119.371	106.433	107.543	103.597	105.874	DNA-binding transcriptional dual regulator ArgP && PF03466:LysR substrate binding domain|PF00126:Bacterial regulatory helix-turn-helix protein, lysR family	HTH_1
b0004	thrC	134.55	124.323	108.158	104.43	201.07	337.613	339.882	346.032	212.625	222.483	216.809	231.755	150.977	151.173	147.83	133.231	threonine synthase && PF00291:Pyridoxal-phosphate dependent enzyme|PF14821:Threonine synthase N terminus	PALP
b0023	rpsT	4294.64	4361.54	4543.96	4222	11850.4	11515	10540.2	11453.5	5337.77	4169.08	4757.82	4893.77	2613.06	2250.02	3093.45	2590.94	30S ribosomal subunit protein S20 && -	-
b2907	ubiH	267.41	252.016	257.935	223.265	259.452	236.173	254.389	259.147	240.976	222.572	208.718	245.766	253.902	233.254	224.52	255.772	2-octaprenyl-6-methoxyphenol 4-hydroxylase && PF01494:FAD binding domain	FAD_binding_3
b1561	rem	10.5628	11.5094	5.13245	6.686	7.83139	9.89721	6.40863	16.0401	7.28308	2.96672	4.26421	2.14421	6.54232	11.8842	7.12255	7.401	protein Rem && -	-
b0077	ilvI	6.77241	10.2751	8.9974	12.5473	8.58048	7.33254	6.41978	4.82432	15.8531	17.7694	15.0891	12.5296	39.527	45.4385	42.1615	60.4791	acetolactate synthase/acetohydroxybutanoate synthase%2C catalytic subunit && PF00205:Thiamine pyrophosphate enzyme, central domain|PF02775:Thiamine pyrophosphate enzyme, C-terminal TPP binding domain|PF02776:Thiamine pyrophosphate enzyme, N-terminal TPP binding domain	TPP_enzyme_N
b3749	rbsA	5.40061	5.56364	4.61613	4.64721	40.2958	54.7698	60.9714	52.2589	19.3771	16.1834	17.6005	21.976	22.051	21.2573	21.2621	21.4401	ribose ABC transporter ATP binding subunit && PF00005:ABC transporter	ABC_tran
b2027	wzzB	662.966	667.358	642.074	622.397	912.07	929.611	957.415	971.198	638.907	579.801	639.223	643.204	496.856	480.134	498.762	469.471	O-antigen co-polymerase && PF02706:Chain length determinant protein	-
b4146	epmB	122.585	125.899	125.535	114.491	215.283	166.723	183.403	206.807	130.56	125.983	140.516	159.503	124.056	113.807	104.658	109.542	lysine 2%2C3-aminomutase && PF04055:Radical SAM superfamily	Radical_SAM
b1162	bluR	111.111	114.245	120.591	114.556	253.092	146.998	138.994	143.247	217.884	230.616	246.951	227.172	381.921	273.551	332.593	274.694	DNA-binding transcriptional repressor BluR && PF13411:MerR HTH family regulatory protein	-
b0680	glnS	906.366	865.853	905.946	830.254	1059.06	1214.74	1193.88	1214.98	794.872	710.256	786.448	810.511	535.551	566.028	514.425	502.388	glutamine--tRNA ligase && PF03950:tRNA synthetases class I (E and Q), anti-codon binding domain|PF00749:tRNA synthetases class I (E and Q), catalytic domain	-
b3282	tsaC	57.5513	72.8326	49.6584	69.2135	102.034	99.4903	88.9827	96.6849	80.7164	92.3754	94.6014	82.277	118.995	178.063	122.666	164.372	L-threonylcarbamoyladenylate synthase && PF01300:Telomere recombination	Sua5_yciO_yrdC
b3781	trxA	1629.8	1611.81	1692.17	1561.55	2630.6	2849.32	2632.2	2776.87	2434.88	2215.66	2096.34	2329.2	1373.53	1175.08	1319.73	1178.73	thioredoxin 1 && PF00085:Thioredoxin	-
b0060	polB	25.841	20.2785	21.3776	23.0336	18.0402	18.0271	15.4984	19.3087	17.9476	18.6904	21.0165	16.3113	18.225	19.9777	20.4214	18.2877	DNA polymerase II && PF00136:DNA polymerase family B|PF03104:DNA polymerase family B, exonuclease domain	DNA_pol_B
b0290	ecpD	8.90509	7.05686	9.34236	7.88355	3.45124	4.65964	4.91173	3.76036	7.36814	8.09461	7.55315	10.5176	8.16596	11.9978	11.0488	9.3593	fimbrial adhesin EcpD && -	-
b0237	pepD	1312.65	1186.94	1215.65	1117.38	843.615	864.112	896.734	838.882	1319.23	1301.81	1323.45	1317.87	1027.87	966.468	960.176	986.412	peptidase D && PF01546:Peptidase family M20/M25/M40|PF07687:Peptidase dimerisation domain	Peptidase_M20
b3235	degS	90.6933	96.1057	107.327	108.247	85.9253	98.7497	99.5859	107.531	83.0026	80.9215	69.5369	81.4559	64.1735	58.5	61.51	55.336	serine endoprotease && PF13180:PDZ domain|PF13365:Trypsin-like peptidase domain	-
b2103	thiD	5.53852	6.43722	3.02757	7.11941	11.3951	9.5636	19.2979	9.49894	4.58261	4.66675	7.30399	8.43228	9.26216	6.70413	6.81204	9.45915	bifunctional hydroxymethylpyrimidine kinase/phosphomethylpyrimidine kinase && PF08543:Phosphomethylpyrimidine kinase	-
b4298	yjhH	21.5452	22.409	20.8782	21.1718	2.45055	3.73603	1.78253	2.09952	3.64636	1.98043	2.24036	3.72752	5.58913	3.5335	3.56599	4.76041	putative 2-dehydro-3-deoxy-D-pentonate aldolase && PF00701:Dihydrodipicolinate synthetase family	-
b3821	pldA	221.478	213.731	211.474	196.196	261.433	276.849	270.754	297.896	188.175	164.647	201.604	192.225	126.019	122.855	115.038	120.585	outer membrane phospholipase A && PF02253:Phospholipase A1	-
b0739	tolA	127.788	155.659	140.984	148.135	164.849	138.467	141.597	142.549	110.323	118.225	131.281	132.951	139.249	154.415	150.056	161.958	Tol-Pal system protein TolA && PF06519:TolA C-terminal	-
b2543	yphA	18.1789	22.4746	14.1415	16.239	6.41508	10.5289	5.99957	10.1179	53.368	90.8448	53.9125	52.3735	87.9733	65.4283	79.9423	83.4975	putative inner membrane protein && PF07681:DoxX	-
b0688	pgm	503.292	521.002	474.277	470.877	501.796	514.474	527.922	542.626	378.811	396.176	375.074	393.072	372.159	376.074	375.602	398.781	phosphoglucomutase && PF00408:Phosphoglucomutase/phosphomannomutase, C-terminal domain|PF02878:Phosphoglucomutase/phosphomannomutase, alpha/beta/alpha domain I|PF02880:Phosphoglucomutase/phosphomannomutase, alpha/beta/alpha domain III|PF02879:Phosphoglucomutase/phosphomannomutase, alpha/beta/alpha domain II	PGM_PMM_III
b0738	tolR	237.157	242.261	209.91	191.538	283.491	222.168	241.467	264.374	207.064	176.709	211.242	210.972	212.74	215.445	204.843	209.221	Tol-Pal system protein TolR && PF02472:Biopolymer transport protein ExbD/TolR	-
b0906	ycaP	2.56067	7.20791	8.16526	6.54574	4.62764	5.14141	5.32666	5.48964	23.8355	28.4805	20.5027	19.2979	28.3784	28.1644	30.9766	28.9312	DUF421 domain-containing protein YcaP && PF04239:Protein of unknown function (DUF421)	-
b2638	yfjU	13.1448	8.18447	5.13245	9.87471	7.04825	5.08999	5.12691	5.28378	20.9753	29.9046	18.194	12.8653	29.1601	39.6686	28.4902	45.5162	putative arsenate reductase-like protein YfjU && PF03960:ArsC family	-
b2233	yfaL	3.27043	3.43473	2.58469	4.1786	3.35229	2.70571	2.45895	3.16774	3.0809	3.42632	3.56316	3.70737	6.36974	7.20932	6.96336	9.16251	putative autotransporter adhesin YfaL && PF03797:Autotransporter beta-domain	-
b4129	lysU	1706.25	1608.77	1652.08	1553.13	178.273	238.824	250.925	253.12	667.879	860.199	582.674	554.668	771.735	767.921	680.258	779.255	lysine--tRNA ligase/Ap4A synthetase/Ap3A synthetase && PF00152:tRNA synthetases class II (D, K and N)|PF01336:OB-fold nucleic acid binding domain	tRNA-synt_2
b1314	ycjR	16.1186	18.1758	20.2858	19.2191	3.1266	2.03213	0.877228	0.602713	4.18708	4.54822	1.81594	2.56816	4.9254	4.71191	3.9128	3.25025	3-dehydro-D-guloside 4-epimerase && PF01261:Xylose isomerase-like TIM barrel	-
b1180	ycgM	113.374	105.712	103.617	119.198	126.708	123.355	139.126	128.252	130.42	132.305	106.734	110.524	95.8153	91.3777	98.4466	93.7825	putative isomerase/hydrolase && PF01557:Fumarylacetoacetate (FAA) hydrolase family	FAA_hydrolase
b0120	speD	146.948	142.485	144.183	135.475	1293.64	1141.95	1262.67	1262.72	407.699	322.367	405.652	451.983	416.832	413.077	442.151	379.315	S-adenosylmethionine decarboxylase proenzyme && PF02675:S-adenosylmethionine decarboxylase	-
b1987	cbl	2.64346	4.23585	2.55003	4.36107	5.18799	4.49589	2.91118	6.25053	31.6504	30.0303	34.9028	31.9602	68.7253	54.8381	66.5862	51.3576	DNA-binding transcriptional activator Cbl && PF03466:LysR substrate binding domain|PF00126:Bacterial regulatory helix-turn-helix protein, lysR family	LysR_substrate
b4826	flgO	174.421	173.526	188.617	139.575	98.043	185.002	82.8193	118.885	122.356	72.8445	122.459	96.9842	7.54883	17.2116	23.9318	17.9332	small RNA FlgO && -	-
b3413	yhgH	86.6949	92.1089	93.836	90.7618	122.262	134.133	124.125	113.671	115.379	99.2447	122.54	113.361	67.317	66.4306	77.5683	58.7942	DNA utilization protein YhgH && PF00156:Phosphoribosyl transferase domain	Pribosyltran
b3260	dusB	650.757	603.994	576.396	525.533	4442.44	4076.05	4101.45	4056.62	963.647	820.054	963.588	1092.85	1029.62	939.26	1028.03	883.897	tRNA-dihydrouridine synthase B && PF01207:Dihydrouridine synthase (Dus)	Dus
b3035	tolC	902.538	816.422	819.488	730.146	914.846	1009.03	1018.58	1000.66	1025.91	964.836	1062.82	1035.29	794.375	705.326	728.756	690.428	outer membrane channel TolC && PF02321:Outer membrane efflux protein	OEP
b3784	rfe	447.654	408.521	456.46	451.389	494.272	457.8	536.027	500.739	269.981	234.307	277.189	277.512	186.456	178.289	180.399	145.813	UDP-N-acetylglucosamine--undecaprenyl-phosphate N-acetylglucosaminephosphotransferase && PF00953:Glycosyl transferase family 4	Glycos_transf_4
b0409	secF	211.472	245.51	226.707	239.344	509.367	418.432	458.811	467.223	165.029	174.443	163.742	167.328	164.648	179.446	164.346	176.408	Sec translocon accessory complex subunit SecF && PF02355:Protein export membrane protein|PF07549:SecD/SecF GG Motif	-
b3187	ispB	494.298	471.957	491.836	450.553	548.197	637.27	635.167	706.217	555.888	516.715	562.963	601.351	450.451	421.471	437.937	403.543	all-trans-octaprenyl-diphosphate synthase && PF00348:Polyprenyl synthetase	-
b1772	ydjH	11.3873	12.2378	13.3021	16.8159	1.3011	1.12753	0.973464	1.50487	0.387202	0.315449	1.13352	1.28245	0.496885	1.08934	1.136	1.59848	L-glycero-L-galacto-octuluronate kinase && PF00294:pfkB family carbohydrate kinase	PfkB
b3982	nusG	1207.4	1135.59	1147.4	922.668	2680.6	2980.58	2838.25	2794.45	1174.48	1025.57	1131	1237.04	834.469	775.466	807.5	745.295	transcription termination/antitermination factor NusG && PF00467:KOW motif|PF02357:Transcription termination factor nusG	KOW
b0802	ybiJ	58.3582	67.2925	69.9959	68.0305	84.12	88.051	81.3234	69.2358	201.114	199.937	194.422	173.903	181.831	187.151	181.276	222.86	DUF1471 domain-containing protein YbiJ && -	-
b4005	purD	40.3513	42.219	42.1099	35.1643	87.0104	94.1846	93.894	88.8413	266.764	495.975	245.46	248.599	250.677	239.761	231.303	214.427	phosphoribosylamine--glycine ligase && PF01071:Phosphoribosylglycinamide synthetase, ATP-grasp (A) domain|PF02843:Phosphoribosylglycinamide synthetase, C domain|PF02844:Phosphoribosylglycinamide synthetase, N domain	-
b4379	yjjW	151.815	139.312	111.711	115.655	1.14208	5.1548	3.20432	0.825591	2.12423	2.24976	3.04022	3.59602	3.54376	2.03192	3.82244	5.12674	putative glycyl-radical enzyme activating enzyme YjjW && PF04055:Radical SAM superfamily|PF13353:4Fe-4S single cluster domain	Radical_SAM
b2137	yohF	2.3288	3.17188	0.848672	4.42224	2.58991	2.10413	1.21108	1.24814	10.8386	13.9319	11.125	9.04113	23.336	24.5299	22.5185	32.1244	putative oxidoreductase YohF && PF00106:short chain dehydrogenase	adh_short
b0123	cueO	30.6054	40.3089	32.939	32.7565	22.7444	20.2156	22.015	21.9221	32.6598	36.1516	40.8	32.5737	48.2132	41.4143	45.4102	56.8925	multicopper oxidase CueO && PF07732:Multicopper oxidase|PF07731:Multicopper oxidase	-
b4197	ulaE	19.0253	27.8918	24.7708	19.7061	9.52132	5.62578	3.77772	4.17141	6.65444	6.12082	5.58586	5.05582	6.33572	7.48854	4.87033	7.36205	L-ribulose-5-phosphate 3-epimerase UlaE && PF01261:Xylose isomerase-like TIM barrel	-
b4127	yjdJ	45.5011	39.5451	42.0466	53.1715	24.3978	11.0936	10.9862	13.9353	82.691	155.548	115.462	110.344	131.134	122.94	140.172	185.737	putative N-acetyltransferase YjdJ && -	-
b4380	yjjI	247.608	267.306	253.922	262.47	1.90862	4.24987	4.31374	4.13913	6.98162	4.04897	4.38793	4.18059	2.50557	2.59672	2.31449	6.61366	DUF3029 domain-containing protein YjjI && PF11230:Protein of unknown function (DUF3029)	-
b0327	yahM	22.2419	33.4053	32.8602	43.7287	21.0588	15.9321	30.0112	25.1302	13.4293	18.8423	9.70714	11.5317	22.4992	14.273	13.1333	14.2153	uncharacterized protein YahM && -	-
b2515	ispG	534.953	528.178	497.008	449.74	586.63	490.827	512.553	497.001	417.584	409.818	426.162	441.592	380.016	396.743	385.796	350.322	(E)-4-hydroxy-3-methylbut-2-enyl-diphosphate synthase (flavodoxin) && PF04551:GcpE protein	-
b4156	yjeM	17.2181	14.3657	14.1987	11.555	22.1577	28.4471	27.7835	30.2156	10.7458	11.0426	7.30845	11.2346	11.9094	8.38248	10.4612	10.7026	putative transporter YjeM && PF13520:Amino acid permease	-
b0689	ybfP	41.8242	43.6195	30.0481	29.0631	37.3771	23.0335	24.7024	28.3403	20.3926	27.7901	17.367	16.1011	25.2177	25.035	22.6264	19.7809	lipoprotein YbfP && -	-
b0071	leuD	12.4452	13.8265	11.4718	15.6126	28.9025	24.694	23.2234	20.7951	39.9776	51.0746	40.3904	31.4307	62.3788	57.2583	56.9861	62.13	3-isopropylmalate dehydratase subunit LeuD && PF00694:Aconitase C-terminal domain	-
b3888	fabY	99.7806	103.027	99.2895	82.7381	83.2263	74.679	75.5054	72.5319	127.176	150.58	156.544	145.319	135.248	140.3	133.945	133.521	putative fatty acid biosynthesis enzyme FabY && PF09500:Putative thioesterase (yiiD_Cterm)|PF00583:Acetyltransferase (GNAT) family	Acetyltransf_1
b3103	yhaH	81.616	121.509	108.665	116.149	78.8596	73.499	106.53	97.4468	152.945	197.73	188.231	181.959	117.44	141.925	139.275	171.982	putative inner membrane protein && PF05656:Protein of unknown function (DUF805)	-
b4001	yjaH	210.132	178.958	196.283	182.863	254.132	251.867	232.037	226.497	124.729	99.8967	133.808	132.95	96.1044	86.7997	88.7126	77.3756	DUF1481 domain-containing protein YjaH && PF08139:Prokaryotic membrane lipoprotein lipid attachment site|PF07356:Protein of unknown function (DUF1481)	-
b2398	yfeC	158.594	159.731	170.107	162.664	95.1003	87.784	76.2349	73.7432	117.568	93.1809	106.247	92.7976	106.156	85.6088	100.305	80.4135	DNA-binding transcriptional dual regulator YfeC && PF07037:Putative transcription regulator (DUF1323)	-
b3239	yhcO	9.20855	8.26316	11.8441	15.1919	5.42173	2.61025	8.45095	5.22572	66.5562	115.018	63.8538	76.2019	73.7629	63.1721	96.2531	105.464	putative barnase inhibitor && -	-
b0482	ybaP	52.641	64.0473	57.1445	66.1885	75.403	61.176	53.6874	58.321	135.284	145.761	155.442	164.481	123.094	122.754	112.163	107.915	TraB family protein YbaP && PF01963:TraB family	-
b3494	uspB	14.5238	21.5801	17.8032	32.0157	9.54451	15.376	17.166	21.2295	66.094	85.8866	74.979	52.2651	138.09	115.256	144.018	165.829	universal stress protein B && PF10625:Universal stress protein B (UspB)	-
b3872	yihL	2.49584	3.62603	1.59171	1.82286	18.0419	12.7787	16.2244	15.0487	8.00217	6.51928	12.2588	6.64976	7.45328	4.79309	5.75574	9.18099	putative DNA-binding transcriptional regulator YihL && PF00392:Bacterial regulatory proteins, gntR family|PF07702:UTRA domain	UTRA
b1275	cysB	174.572	142.292	160.346	147.551	225.689	223.281	237.336	239.477	216.664	220.22	229.979	220.847	200.739	176.776	193.074	169.05	DNA-binding transcriptional dual regulator CysB && PF00126:Bacterial regulatory helix-turn-helix protein, lysR family|PF03466:LysR substrate binding domain	LysR_substrate
b3957	argE	75.7364	65.18	74.5207	69.303	82.872	92.7863	85.1147	87.7191	175.727	185.865	176.195	167.684	131.153	120.302	118.662	113.935	acetylornithine deacetylase && PF01546:Peptidase family M20/M25/M40|PF07687:Peptidase dimerisation domain	Peptidase_M20
b3178	ftsH	1022.31	971.953	1001.36	880.648	1600.23	1442.23	1394.76	1449.23	957.031	967.378	927.724	961.094	902.536	885.608	879.836	848.973	ATP-dependent zinc metalloprotease FtsH && PF06480:FtsH Extracellular|PF00004:ATPase family associated with various cellular activities (AAA)|PF01434:Peptidase family M41	AAA
b3732	atpD	1434.3	1536.75	1401.63	1351.44	4861.18	4807.98	4934.68	4899.65	2817.24	2265.01	2604.91	2772.03	1703.59	1794.71	1675.28	1704.91	ATP synthase F1 complex subunit beta && PF00006:ATP synthase alpha/beta family, nucleotide-binding domain|PF00306:ATP synthase alpha/beta chain, C terminal domain|PF02874:ATP synthase alpha/beta family, beta-barrel domain	ATP-synt_ab
b3398	igaA	51.0236	43.6775	53.2852	45.6896	68.2552	89.1583	76.4716	83.5981	72.6917	74.6914	74.0647	75.7641	46.3659	45.2045	44.4351	38.5824	inner membrane protein IgaA && PF07095:Intracellular growth attenuator protein IgaA	-
b0271	yagH	28.4558	32.4064	30.9094	21.1585	4.74696	7.07733	5.15555	7.96995	7.29122	8.53886	8.07844	7.79821	6.21338	9.7436	7.93269	9.76808	putative xylosidase/arabinosidase && PF07081:Protein of unknown function (DUF1349)|PF04616:Glycosyl hydrolases family 43	-
b2955	hemW	149.959	142	137.073	119.461	168.365	162.168	154.01	147.43	108.797	86.9258	96.6104	105.74	77.1614	76.839	76.2154	62.9476	heme chaperone HemW && PF04055:Radical SAM superfamily|PF06969:HemN C-terminal domain	Radical_SAM
b0465	mscK	108.655	110.727	108.935	92.0689	103.502	105.364	107.432	111.073	64.0703	64.7799	64.8292	61.5375	54.1361	52.9398	54.5243	55.3194	potassium dependent%2C small conductance mechanosensitive channel && PF00924:Mechanosensitive ion channel|PF12795:Mechanosensitive ion channel porin domain|PF12794:Mechanosensitive ion channel inner membrane domain 1	-
b0388	aroL	218.015	210.238	236.503	238.721	362.75	274.86	272.459	279.437	284.565	263.73	279.732	272.743	237.991	273.615	244.378	238.682	shikimate kinase 2 && PF01202:Shikimate kinase	SKI
b2971	yghG	15.8313	18.0342	26.3553	23.02	15.6056	26.4407	28.067	29.5043	0	2.91042	1.16202	0.986023	1.71915	2.01011	1.92153	1.41808	lipoprotein YghG && PF16549:Type II secretion system (T2SS) pilotin, S protein	-
b1313	ycjQ	13.9031	14.384	14.7393	16.3699	3.04554	1.0151	2.19099	1.58062	2.78874	1.98796	2.49454	1.796	3.46687	4.51129	3.27272	4.98144	D-guloside 3-dehydrogenase && PF00107:Zinc-binding dehydrogenase	ADH_zinc_N
b2566	era	481.503	493.355	427.378	342.611	557.909	488.83	563.535	525.929	311.156	308.618	332.627	333.389	336.908	340.242	321.336	343.779	30S ribosomal subunit maturation GTPase Era && PF01926:50S ribosome-binding GTPase|PF07650:KH domain	-
b0772	ybhC	255.563	210.45	240.745	232.664	284.153	348.669	383.62	331.286	189.823	179.916	171.1	172.854	162.06	164.877	152.09	159.779	outer membrane lipoprotein YbhC && PF01095:Pectinesterase	-
b1870	cmoA	62.4111	58.9084	62.5827	58.1832	120.36	107.512	128.69	118.885	64.6315	77.575	65.9577	66.4532	70.752	68.7074	69.8653	75.6738	carboxy-S-adenosyl-L-methionine synthase && PF12847:Methyltransferase domain	-
b3591	selA	168.063	171.781	160.278	179.232	68.2293	84.5956	81.5444	86.7725	86.8884	79.1655	88.0044	88.6011	65.818	64.6175	62.0473	65.8195	selenocysteine synthase && PF12390:Selenocysteine synthase N terminal|PF03841:L-seryl-tRNA selenium transferase	-
b4224	chpS	9.97593	12.1488	13.4727	10.8005	18.5996	24.743	28.3811	33.0236	28.404	26.1072	28.9019	35.9155	22.8981	38.1113	32.7637	48.5691	ChpS antitoxin of the ChpB-ChpS toxin-antitoxin system && -	-
b1764	selD	256.379	284.604	260.627	267.529	264.647	245.894	242.423	260.545	226.253	220.704	231.362	230.706	261.129	276.77	252.315	302.58	selenide%2C water dikinase && PF02769:AIR synthase related protein, C-terminal domain|PF00586:AIR synthase related protein, N-terminal domain	-
b4046	zur	154.757	144.894	151.019	148.946	119.998	121.183	90.317	117.503	101.37	93.5967	158.272	118.33	65.2711	78.0524	77.3609	67.5449	DNA-binding transcriptional repressor Zur && PF01475:Ferric uptake regulator family	FUR
b4438	cyaR	6.79901	1.85209	14.8664	1.48972	59.5456	81.9079	34.474	46.4609	4.21917	15.4679	9.60672	7.76352	28.4253	17.8051	23.9318	42.8748	small regulatory RNA CyaR && -	-
b0488	ybbJ	77.9664	48.7959	65.5142	55.0612	51.0576	49.6801	58.8087	41.9595	60.3782	75.9016	66.8524	66.2182	65.9363	51.9722	54.9023	60.6955	NfeD-like family protein YbbJ && PF01957:NfeD-like C-terminal, partner-binding	-
b4019	metH	85.4195	83.5838	73.0684	56.3946	54.3733	50.969	54.0455	48.9223	67.0067	74.5991	62.8751	63.2158	82.4077	95.5326	85.6321	94.417	cobalamin-dependent methionine synthase && PF02607:B12 binding domain|PF02310:B12 binding domain|PF00809:Pterin binding enzyme|PF02574:Homocysteine S-methyltransferase|PF02965:Vitamin B12 dependent methionine synthase, activation domain	B12-binding
b0082	rsmH	235.789	223.908	229.636	235.546	343.584	342.872	372.517	378.867	237.503	241.268	269.216	270.17	221.897	207.745	220.492	215.313	16S rRNA m(4)C1402 methyltransferase && PF01795:MraW methylase family	-
b2700	pncC	98.5857	100.626	112.002	95.5126	94.1182	106.961	108.87	117.93	116.459	89.4735	101.896	104.433	101.209	85.6431	94.2854	103.692	NMN aminohydrolase && PF02464:Competence-damaged protein	-
b0853	ybjN	374.812	355.03	392.487	360.016	143.773	180.764	177.991	198.391	212.776	201.245	221.524	252.895	230.092	223.209	187.089	245.106	protein YbjN && PF10722:Putative bacterial sensory transduction regulator	-
b2124	yehS	215.695	200.132	210.071	197.848	327.871	274.222	290.47	303.397	108.717	111.428	111.032	129.923	94.2594	72.5736	89.6298	60.634	DUF1456 domain-containing protein YehS && PF07308:Protein of unknown function (DUF1456)	-
b2421	cysM	7.45878	8.48062	12.5863	20.0377	24.6148	11.9157	19.2259	14.8606	18.9168	47.2177	29.3258	21.7736	96.9727	122.746	113.833	161.812	cysteine synthase B && PF00291:Pyridoxal-phosphate dependent enzyme	PALP
b3400	hslR	77.25	83.7724	88.8794	73.5076	304.986	344.777	360.988	407.522	131.487	121.627	180.879	166.336	142.662	137.949	161.807	138.603	heat shock protein Hsp15 && PF01479:S4 domain	S4
b2628	abpA	175.68	173.189	176.07	186.994	31.7324	33.9333	30.6758	33.9672	49.1466	55.2042	53.9764	50.5421	61.8304	52.3691	54.124	64.158	anti-bacteriophage protein && PF08878:Domain of unknown function (DUF1837)|PF14130:Domain of unknown function (DUF4297)	-
b2042	galF	994.789	967.872	948.874	826.489	962.473	1071.09	1055.23	1128.21	1171.21	1092.82	1213.08	1225.44	795.353	692.621	782.119	751.028	UTP:glucose-1-phosphate uridylyltransferase%2C low activity && PF00483:Nucleotidyl transferase	-
b2329	aroC	366.837	353.421	331.234	279.977	329.6	372.868	326.734	368.478	348.308	350.539	380.072	379.756	353.936	330.443	324.599	312.13	chorismate synthase && PF01264:Chorismate synthase	-
b3660	yicL	39.8504	42.2012	45.6671	39.1342	52.061	54.3704	45.9424	55.068	47.0752	39.1607	44.968	46.9289	39.1265	35.3172	41.9583	34.4399	putative transporter YicL && PF00892:EamA-like transporter family	DUF6
b3411	rpnA	15.8141	19.4311	19.8641	14.4498	8.41941	11.9577	11.8111	10.0085	13.1543	15.6497	17.6584	17.6733	14.8709	13.1583	14.9471	13.7916	recombination-promoting nuclease RpnA && PF04754:Putative transposase, YhgA-like	-
b0102	zapD	239.309	207.695	202.09	156.955	171.091	190.841	205.283	206.131	137.404	127.014	140.421	158.87	109.531	105.351	97.8501	106.382	cell division factor ZapD && PF07072:Protein of unknown function (DUF1342)	-
b0104	guaC	414.881	384.463	394.114	377.271	247.634	280.023	275.571	269.655	807.619	603.104	780.089	746.98	365.355	332.757	343.779	311.847	GMP reductase && PF00478:IMP dehydrogenase / GMP reductase domain	-
b1015	putP	28.8113	28.19	24.4276	27.742	55.4192	46.0427	46.9372	53.8883	33.3255	29.9244	34.2606	29.2729	35.2739	39.6242	34.9223	37.4648	proline:Na(+) symporter && PF00474:Sodium:solute symporter family	-
b2617	bamE	837.113	751.948	835.778	693.504	855.477	1033.48	945.78	981.671	1061.49	946.103	908.401	949.151	703.472	626.259	631.883	574.99	outer membrane protein assembly factor BamE && PF04355:SmpA / OmlA family	-
b2676	nrdF	5.23736	6.37813	6.73634	4.32019	25.6968	46.2076	48.0648	43.3435	41.2951	51.8657	48.8785	47.5612	22.4483	22.6977	23.9318	20.1562	ribonucleoside-diphosphate reductase 2 subunit beta && PF00268:Ribonucleotide reductase, small chain	-
b3290	trkA	170.968	179.971	196.308	208.95	173.596	168.317	170.394	185.45	101.83	109.237	108.733	105.655	102.625	108.594	108.084	107.677	NAD-binding component of Trk potassium transporters && PF02254:TrkA-N domain|PF02080:TrkA-C domain	TrkA_C
b3177	folP	152.059	164.548	175.764	180.44	203.104	205.218	193.482	208.924	215.095	165.197	244.28	243.122	141.758	146.572	136.825	138.945	dihydropteroate synthase && PF00809:Pterin binding enzyme	-
b2253	arnB	4.72496	1.39147	4.74685	4.36496	4.68666	5.99986	4.58234	6.57051	16.9586	24.1457	16.1878	12.0153	31.0167	19.5302	33.7277	25.3667	UDP-4-amino-4-deoxy-L-arabinose aminotransferase && PF01041:DegT/DnrJ/EryC1/StrS aminotransferase family	-
b3824	rhtB	21.4317	24.1308	21.0877	21.0792	22.2457	15.2044	20.8048	17.9955	29.259	24.8001	26.3406	26.1034	43.9947	43.2368	36.996	51.0562	L-homoserine/L-homoserine lactone/L-threonine exporter && PF01810:LysE type translocator	-
b2222	atoA	0.681468	0.742542	0.745033	0.199087	0	0.273656	0	0.365238	0	0.918727	0	0	2.53251	2.37948	2.97769	6.9832	acetyl-CoA:acetoacetyl-CoA transferase subunit beta && PF01144:Coenzyme A transferase	-
b2496	hda	100.482	139.556	121.139	105.42	82.2296	70.5493	87.4204	78.2406	76.0802	61.5557	83.3404	83.7066	82.7016	100.033	94.0907	85.3487	inibitor of reinitiation of DNA replication && PF00308:Bacterial dnaA protein	-
b1587	ynfE	19.2541	22.573	23.4481	42.561	1.11808	0.807436	0.950601	0.587813	3.62984	2.09467	1.91863	1.94808	3.59059	3.82952	4.11189	4.89893	putative selenate reductase YnfE && PF04879:Molybdopterin oxidoreductase Fe4S4 domain|PF01568:Molydopterin dinucleotide binding domain|PF00384:Molybdopterin oxidoreductase	-
b2443	yffL	12.8991	8.78444	11.8358	17.5634	16.907	17.2045	16.89	21.8512	21.4409	25.8521	23.9912	20.4101	25.6801	17.5333	25.6092	28.3244	uncharacterized protein YffL && -	-
b1289	ycjD	7.93698	6.37244	15.5278	9.88517	39.7211	29.1884	41.0587	44.33	20.2198	21.5414	24.9589	22.5142	44.5765	30.9225	34.2752	29.6354	DUF559 domain-containing protein YcjD && PF04480:Protein of unknown function (DUF559)	-
b0515	allE	34.6179	29.3153	36.4071	37.4306	30.4438	31.0516	29.3525	27.5281	36.193	38.6172	29.014	32.6542	23.0729	27.3283	26.124	33.0715	(S)-ureidoglycine aminohydrolase && PF07883:Cupin domain|PF05899:Protein of unknown function (DUF861)	Cupin_3
b1491	digH	55.5665	55.0533	54.2581	48.1112	36.4427	41.9732	40.3744	48.9951	48.1081	53.0126	53.0959	48.5079	59.5054	51.7912	56.838	56.3401	divisome localized glycosyl hydrolase && PF02638:Glycosyl hydrolase-like 10	-
b3705	yidC	1074.03	1060.22	1014.21	873.244	2325.05	2156.73	2216.34	2277.37	809.911	723.375	839.772	893.432	614.049	654.792	622.618	595.215	membrane protein insertase YidC && PF14849:YidC periplasmic domain|PF02096:60Kd inner membrane protein	-
b2001	yeeR	44.4697	56.8638	58.0037	77.6957	33.793	26.4959	40.032	32.7264	31.008	34.9179	31.855	30.6651	38.2553	52.2746	39.5272	51.4775	inner membrane protein YeeR && -	-
b0899	ycaM	14.7775	13.1743	11.1849	7.42674	3.62017	3.85929	4.35304	2.32619	3.71941	4.38851	2.16935	4.53116	7.65328	6.56709	6.52229	7.24972	putative transporter YcaM && PF13520:Amino acid permease	-
b0881	clpS	34.5511	71.2794	51.8761	88.4225	29.203	16.0945	16.5307	29.6287	48.0275	53.5674	43.8908	39.5577	78.141	116.138	138.223	137.991	specificity factor for ClpA-ClpP chaperone-protease complex && PF02617:ATP-dependent Clp protease adaptor protein ClpS	-
b0859	rlmC	8.65247	6.28528	8.59958	12.1792	23.1818	29.0599	30.4751	29.7213	11.3895	9.2789	13.337	14.251	14.929	12.634	18.7763	17.2575	23S rRNA m(5)U747 methyltransferase && PF05958:tRNA (Uracil-5-)-methyltransferase	-
b1093	fabG	1596.28	1637.19	1571.19	1580.13	4398.11	4146.89	4210.55	4316.42	1621.34	1490.14	1618.12	1721.37	1392.95	1335.06	1363.53	1354.38	3-oxoacyl-[acyl-carrier-protein] reductase FabG && PF00106:short chain dehydrogenase	adh_short
b2413	cysZ	124.008	115.457	124.755	112.767	111.69	113.623	125.65	133.551	127.896	97.131	114.384	116.117	66.1444	68.7107	69.5341	65.7786	sulfate:H(+) symporter && PF07264:Etoposide-induced protein 2.4 (EI24)	-
b1386	tynA	2.47114	1.62974	1.91959	2.22279	2.27813	0.548394	1.21747	1.56841	2.17916	2.43287	2.8353	2.61379	3.93575	4.13259	3.15723	5.22855	copper-containing amine oxidase && PF01179:Copper amine oxidase, enzyme domain|PF02727:Copper amine oxidase, N2 domain|PF02728:Copper amine oxidase, N3 domain|PF07833:Copper amine oxidase N-terminal domain	-
b1860	ruvB	66.6989	70.2859	69.7221	82.6861	68.8094	59.0308	64.3526	64.4402	54.461	66.4053	58.6951	60.795	81.0704	97.3449	90.188	104.114	Holliday junction branch migration complex subunit RuvB && PF05496:Holliday junction DNA helicase ruvB N-terminus|PF05491:Holliday junction DNA helicase ruvB C-terminus	-
b2805	fucR	46.6666	56.3521	42.8475	44.6183	26.6235	28.4748	26.475	32.4823	42.8747	46.1642	47.6286	43.9211	33.3015	31.8837	33.838	33.1225	DNA-binding transcriptional activator FucR && PF00455:DeoR C terminal sensor domain|PF08220:DeoR-like helix-turn-helix domain	DeoR
b0106	hofC	8.48181	8.43832	9.54174	7.97241	10.8683	9.18145	6.90407	9.0918	10.6794	9.19758	8.33701	10.3307	10.0827	10.387	11.0408	8.42995	inner membrane protein HofC && PF00482:Type II secretion system (T2SS), protein F	-
b1750	ydjX	19.1348	16.0905	22.7387	18.5932	2.42872	4.51012	0.973464	1.67208	2.83948	3.36479	2.18308	1.13996	6.29388	2.9049	6.26063	8.03337	DedA family protein YdjX && PF09335:SNARE associated Golgi protein	-
b1810	yoaC	88.2342	75.1948	88.9196	82.5156	78.9404	67.1031	39.9899	52.3095	102.167	138.558	97.9062	103.565	198.232	157.314	195.283	211.761	DUF1889 domain-containing protein YoaC && PF08986:Domain of unknown function (DUF1889)	-
b2198	ccmD	134.499	121.232	134.727	159.847	5.87354	7.63499	13.1835	7.92567	7.86573	9.96819	15.3512	9.64894	9.5331	11.8022	6.83765	7.21598	cytochrome c maturation protein D && -	-
b2827	thyA	295.943	341.518	335.749	337.953	373.912	356.524	392.354	420.21	267.567	253.719	277.544	293.619	232.857	254.861	231.642	245.301	thymidylate synthase && PF00303:Thymidylate synthase	-
b0826	moeB	179.82	165.429	169.001	171.079	100.649	115.441	111.049	108.74	111.344	100.28	124.97	136.346	123.885	128.467	118.51	112.836	molybdopterin-synthase adenylyltransferase && PF00899:ThiF family	-
b1326	mpaA	61.8696	49.511	57.439	60.4471	58.2037	40.0776	43.0407	40.1176	98.942	152.394	115.139	95.0599	197.4	175.374	159.939	199.073	murein tripeptide amidase A && PF00246:Zinc carboxypeptidase	-
b2159	nfo	115.304	104.041	108.158	99.0924	134.27	130.809	138.749	140.223	92.4086	116.935	110.074	111.941	91.2722	89.3075	100.162	95.6437	endonuclease IV && PF01261:Xylose isomerase-like TIM barrel	-
b3383	yhfZ	0.979328	0.711398	1.07068	1.00137	14.7033	12.5845	18.08	21.7825	8.30561	5.61123	8.82964	9.09514	6.88893	7.067	6.41879	7.33361	putative DNA-binding transcriptional regulator YhfZ && PF14502:Helix-turn-helix domain|PF14503:YhfZ C-terminal domain	-
b1667	ydhR	228.1	257.495	253.603	253.705	310.377	291.094	270.671	239.324	400.055	434.887	356.633	331.533	406.394	396.203	398.863	470.073	putative monooxygenase YdhR && PF08803:Putative mono-oxygenase ydhR	-
b2715	ascF	6.59266	5.52578	6.20963	5.42246	6.26028	6.47595	5.22185	7.66475	7.80459	10.4604	6.14186	9.4504	9.04617	12.041	10.7348	8.39466	beta-glucoside specific PTS enzyme IIBC component && PF00367:phosphotransferase system, EIIB|PF02378:Phosphotransferase system, EIIC	-
b0213	yafS	57.0651	53.7106	58.1393	64.1754	46.7446	46.5703	51.3754	43.4103	74.1243	69.0742	61.1026	71.7465	51.6328	43.7074	40.8131	40.9512	putative S-adenosyl-L-methionine-dependent methyltransferase && PF08241:Methyltransferase domain	Methyltransf_11
b0119	yacL	113.659	147.371	138.958	124.964	150.868	153.611	154.443	150.653	135.501	117.806	142.422	155.553	112.571	111.235	119.066	120.74	PF06062 family protein YacL && PF06062:Uncharacterised protein family (UPF0231)	-
b1329	mppA	73.8476	79.6673	68.4151	65.2846	100.418	97.0221	96.201	95.167	64.1344	63.8298	66.8746	67.0404	50.1983	50.355	52.3118	51.4218	murein tripeptide ABC transporter periplasmic binding protein && PF00496:Bacterial extracellular solute-binding proteins, family 5 Middle	-
b3133	agaV	25.8943	22.4361	18.7594	16.1323	0	1.50337	3.40712	4.013	3.09761	5.36263	2.77084	0.56998	0.99377	1.96081	2.87787	2.45919	N-acetyl-D-galactosamine specific PTS enzyme IIB component && PF03830:PTS system sorbose subfamily IIB component	PTSIIB_sorb
b1118	lolE	137.782	160.226	155.828	168.435	174.366	141.232	141.577	151.447	113.806	112.653	99.0666	95.0479	117.1	122.679	114.93	107.109	lipoprotein release complex - inner membrane subunit && PF12704:MacB-like periplasmic core domain|PF02687:FtsX-like permease family	-
b1825	yebO	157.121	194.701	188.617	199.809	418.001	421.25	372.502	421.051	300.791	239.34	219.725	258.913	263.328	262.118	278.955	271.177	uncharacterized protein YebO && -	-
b1792	yeaO	93.0615	94.9195	85.9464	90.8729	39.6971	44.5374	38.4518	36.2121	62.7601	62.3012	59.6989	65.2135	61.2497	65.582	63.543	71.6813	DUF488 domain-containing protein YeaO && PF04343:Protein of unknown function, DUF488	-
b1688	ydiK	81.579	75.716	70.8859	68.5873	82.8945	88.3546	88.719	83.743	83.7692	97.2637	87.0006	86.4157	102.526	97.4239	93.5339	92.6871	putative transporter YdiK && PF01594:Domain of unknown function DUF20	-
b4113	basR	30.9462	31.7928	38.1826	36.0338	32.8181	33.0203	34.4859	33.7641	42.7971	42.9124	51.043	46.8457	41.0142	29.0204	38.205	30.4918	DNA-binding transcriptional dual regulator BasR && PF00486:Transcriptional regulatory protein, C terminal|PF00072:Response regulator receiver domain	Response_reg
b4762	sroA	28.6216	15.5934	15.6457	16.7233	7.95771	30.6494	37.2114	35.7934	25.6552	12.8622	57.7731	21.7879	36.7214	35.5335	36.2837	46.3756	small RNA SroA && -	-
b3604	lldR	30.6415	18.8713	16.2296	13.511	61.5928	38.9774	24.3479	24.7869	55.7451	35.6007	53.9365	59.1106	28.6448	35.8851	28.2746	25.0534	DNA-binding transcriptional dual regulator LldR && PF00392:Bacterial regulatory proteins, gntR family|PF07729:FCD domain	FCD
b4002	zraP	5.90125	6.05189	10.2468	8.82292	8.68623	5.85469	8.6652	10.6048	3.01581	2.45695	7.28719	7.92753	6.35803	5.81799	3.53921	4.65169	signaling pathway modulator ZraP && PF13801:Heavy-metal resistance	-
b0414	ribD	188.063	239.508	186.86	205.091	147.03	155.72	157.151	178.112	139.313	125.821	154.655	160.047	132.695	154.717	134.616	163.446	fused diaminohydroxyphosphoribosylaminopyrimidine deaminase/5-amino-6-(5-phosphoribosylamino)uracil reductase && PF01872:RibD C-terminal domain|PF00383:Cytidine and deoxycytidylate deaminase zinc-binding region	RibD_C
b0161	degP	251.549	236.1	228.61	203.003	164.632	159.647	172.912	167.857	281.547	273.128	259.156	271.972	224.119	192.697	183.191	190.432	periplasmic serine endoprotease DegP && PF13365:Trypsin-like peptidase domain|PF00595:PDZ domain (Also known as DHR or GLGF)	PDZ
b0342	lacA	19.3305	15.7972	16.9069	13.3418	4.03086	2.32876	3.01583	5.05068	3.5987	3.17614	5.85284	5.07673	3.84842	5.56845	5.27907	4.19027	galactoside O-acetyltransferase && PF00132:Bacterial transferase hexapeptide (six repeats)|PF12464:Maltose acetyltransferase	Hexapep
b4679	yohP	3.52092	11.5094	13.4727	1.54292	20.5574	10.6042	13.7328	11.3224	117.986	192.244	98.0768	67.5426	236.925	236.044	315.387	242.845	putative membrane protein YohP && -	-
b0827	moeA	210.811	214.712	209.023	202.378	131.927	126.261	135.888	126.195	155.469	133.312	150.793	146.014	151.013	159.165	152.652	152.497	molybdopterin molybdotransferase && PF00994:Probable molybdopterin binding domain|PF03453:MoeA N-terminal region (domain I and II)|PF03454:MoeA C-terminal region (domain IV)	-
b1438	hicB	37.2356	28.2077	38.3826	38.5398	23.0716	32.0413	24.3436	23.3779	45.3333	52.7095	47.2437	27.8593	41.7955	50.5203	42.0097	54.2297	antitoxin of the HicA-HicB toxin-antitoxin system/ DNA-binding transcriptional repressor HicB && PF15919:HicB_like antitoxin of bacterial toxin-antitoxin system|PF01381:Helix-turn-helix	HTH_3
b0315	pdeL	38.022	37.4346	32.8095	28.4442	30.3547	32.3909	33.8969	35.3708	8.42671	7.55166	10.964	7.56676	8.86728	8.06051	6.98834	7.27867	DNA-binding transcriptional regulator/c-di-GMP phosphodiesterase PdeL && PF00563:EAL domain|PF00196:Bacterial regulatory proteins, luxR family	EAL
b0002	thrA	37.4049	43.047	40.6313	39.992	223.853	369.97	372.809	362.882	204.398	204.099	209.467	219.986	145.493	171.864	152.598	141.838	fused aspartate kinase/homoserine dehydrogenase 1 && PF13840:ACT domain|PF00742:Homoserine dehydrogenase|PF01842:ACT domain|PF03447:Homoserine dehydrogenase, NAD binding domain|PF00696:Amino acid kinase family	AA_kinase
b3908	sodA	889.652	786.717	838.039	730.884	5130.41	5419.08	5181.89	5484.41	8347.38	7968.29	8985.41	8860.8	4060.6	3782.55	4099.04	3595.71	superoxide dismutase (Mn) && PF00081:Iron/manganese superoxide dismutases, alpha-hairpin domain|PF02777:Iron/manganese superoxide dismutases, C-terminal domain	-
b1446	ydcY	252.152	243.075	265.308	182.223	361.599	414.922	324.376	354.623	359.224	365.5	325.027	296.148	380.964	338.053	327.374	420.932	DUF2526 domain-containing protein YdcY && -	-
b2819	recD	53.4208	48.4189	56.4569	62.5682	44.4229	44.2693	45.8391	48.0226	57.0592	60.3984	62.0843	60.4076	56.3993	57.9371	51.2038	59.9736	exodeoxyribonuclease V subunit RecD && PF13604:AAA domain|PF13538:UvrD-like helicase C-terminal domain	-
b1218	chaC	10.411	16.9003	13.0081	18.6215	20.9118	18.1733	21.2148	15.7147	35.8629	46.6185	48.5483	36.4885	96.1044	90.5091	85.618	112.881	glutathione-specific gamma-glutamylcyclotransferase && PF04752:ChaC-like protein	ChaC
b1958	yedI	11.5983	15.4462	11.6235	13.5535	16.6609	13.1963	12.8173	17.8716	18.7932	22.9659	18.2088	19.5712	27.0672	38.1354	30.7359	40.506	DUF808 domain-containing inner membrane protein YedI && PF05661:Protein of unknown function (DUF808)	-
b1727	hxpB	154.952	134.638	144.756	143.942	118.735	151.787	143.117	152.116	102.329	111.751	110.653	112.672	90.3016	74.8664	71.688	71.4379	hexitol phosphatase B && PF13419:Haloacid dehalogenase-like hydrolase	-
b0700	rhsC	0.599412	0.653133	0.848065	0.525345	0.294097	0.254864	0.220039	0.283465	0.918981	0.713032	0.882531	0.77302	1.54432	1.13266	1.04423	1.22291	rhs element protein RhsC && PF05593:RHS Repeat|PF03527:RHS protein	-
b3647	ligB	3.16318	4.30833	4.0346	4.69753	6.44938	5.18677	6.44291	4.23833	6.43404	5.86364	3.90189	6.74222	8.0467	7.54732	4.9058	7.4109	DNA ligase B && PF01653:NAD-dependent DNA ligase adenylation domain|PF03120:NAD-dependent DNA ligase OB-fold domain	-
b4014	aceB	137.725	126.33	120.699	92.3905	91.4689	86.962	90.585	81.1862	340.717	498.876	339.114	313.259	1038.32	979.641	915.547	1101.41	malate synthase A && PF01274:Malate synthase	-
b3710	mdtL	21.6285	23.5669	17.0471	10.3596	35.6608	26.9648	31.193	27.4972	13.8899	17.1646	15.4324	15.2775	9.81348	7.55201	8.91337	7.63228	efflux pump MdtL && PF07690:Major Facilitator Superfamily	MFS_1
b3522	yhjD	8.02102	7.94535	9.40695	9.71403	22.8686	31.4485	31.3985	35.8766	65.8839	88.3276	65.4686	61.2812	80.2499	59.0693	74.0611	66.9046	putative transporter YhjD && PF03631:Virulence factor BrkB	Ribonuclease_BN
b3049	glgS	53.7071	43.2891	70.7818	72.218	6.13654	10.6358	4.59126	13.0123	31.0455	33.4753	48.1155	27.5547	50.3856	32.368	48.5779	62.0524	surface composition regulator && -	-
b4252	tabA	115.887	121.293	107.424	175.669	31.0403	40.5065	28.5205	29.3932	43.7564	47.5304	49.2878	54.2726	47.8326	53.1165	46.4372	50.692	DUF386 domain-containing toxin-antitoxin biofilm protein TabA && PF04074:Domain of unknown function (DUF386)	-
b1640	anmK	59.1514	60.3881	60.7363	65.6201	37.3367	29.0496	29.0987	24.6339	47.6196	47.8204	47.9743	43.568	52.9397	49.774	53.232	66.474	anhydro-N-acetylmuramic acid kinase && PF03702:Uncharacterised protein family (UPF0075)	-
b0855	potG	3.52092	3.55229	3.42163	2.62868	7.17878	6.12684	5.49312	4.61283	19.5834	23.8656	17.5833	19.5361	34.7885	32.2375	40.2662	30.4263	putrescine ABC transporter ATP binding subunit && PF00005:ABC transporter|PF08402:TOBE domain	ABC_tran
b4642	yoeD	0	4.99633	1.25327	6.02817	0	1.38101	1.78846	0	2.84548	2.31818	1.85113	4.18869	5.47729	8.80592	5.56553	11.7469	- && -	-
b2510	yfgJ	102.693	82.8038	106.284	94.2041	197.58	177.325	180.51	162.917	105.362	107.989	77.9403	102.565	123.759	123.35	121.321	112.249	zinc ribbon domain-containing protein YfgJ && -	-
b1771	ydjG	12.2102	17.2465	17.634	19.0247	3.52053	3.4504	6.8202	2.66613	2.43215	1.67661	3.16447	2.34093	4.56162	2.63174	3.80566	3.32706	NADH-dependent methylglyoxal reductase && PF00248:Aldo/keto reductase family	Aldo_ket_red
b3501	arsR	1.67094	1.36552	4.56701	2.56282	22.9964	14.5942	18.2483	31.5684	12.443	15.6281	14.1658	17.5534	15.9677	9.33508	11.1546	7.57348	DNA-binding transcriptional repressor ArsR && PF01022:Bacterial regulatory protein, arsR family	HTH_5
b3302	rpmD	1408.95	1759.02	1564.63	2084.49	9127.49	7559.49	8246.63	8973.18	2701	2219.58	2980.97	3212.78	2410.19	3141.11	2325.37	2776.21	50S ribosomal subunit protein L30 && -	-
b2476	purC	81.8095	94.332	88.5347	82.0472	133.019	148.957	153.484	153.851	618.462	1357.43	633.277	576.288	1091.85	982.939	955.964	1164.68	phosphoribosylaminoimidazole-succinocarboxamide synthase && PF01259:SAICAR synthetase	-
b4195	ulaC	15.2649	25.2959	24.6854	23.9701	0.530514	1.53247	2.97691	4.09067	2.76287	2.89399	3.59477	3.48607	6.33128	3.55335	2.00718	3.00815	L-ascorbate specific PTS enzyme IIA component && PF00359:Phosphoenolpyruvate-dependent sugar phosphotransferase system, EIIA 2	PTS_EIIA_2
b0402	proY	62.5309	64.1478	64.5982	71.5944	145.069	133.677	147.595	132.21	42.6108	36.2381	42.2324	44.0452	37.9683	48.6283	44.4671	42.8426	putative transporter ProY && PF00324:Amino acid permease	AA_permease
b3362	yhfG	4.40115	15.3459	13.4727	5.40023	24.9626	12.725	17.8526	19.8142	20.7568	30.2606	34.1137	26.5346	37.852	37.4966	57.6927	70.0782	DUF2559 domain-containing protein YhfG && -	-
b1034	ycdX	199.375	183.184	208.553	188.789	150.754	171.149	162.56	179.133	217.604	246.773	228.927	223.678	190.685	189.747	175.5	177.692	zinc-binding phosphatase YcdX && PF02811:PHP domain	-
b4349	hsdM	159.225	163.564	159.74	160.091	131.412	113.5	119.708	132.643	73.8752	57.082	81.9264	77.2279	63.7691	74.237	67.2799	68.18	type I restriction enzyme EcoKI methylase subunit && PF02384:N-6 DNA Methylase|PF12161:HsdM N-terminal domain	-
b3564	xylB	1.21962	0.553717	1.00003	1.8706	1.01727	0.979518	1.58564	2.61466	2.64894	2.0553	2.13357	4.73494	3.1565	3.7617	2.91129	4.5665	xylulokinase && PF02782:FGGY family of carbohydrate kinases, C-terminal domain|PF00370:FGGY family of carbohydrate kinases, N-terminal domain	FGGY_N
b1330	ynaI	56.8874	55.5842	62.1936	46.4671	26.2944	23.6497	32.8629	33.4076	32.0117	34.9176	32.1634	35.7347	73.1447	62.4419	63.0296	76.4681	small conductance mechanosensitive channel YnaI && PF00924:Mechanosensitive ion channel	-
b3785	wzzE	383.467	381.206	353.764	336.455	386.173	421.808	464.507	422.4	246.815	216.215	253.621	243.205	172.2	162.351	181.991	155.978	enterobacterial common antigen polysaccharide co-polymerase && PF02706:Chain length determinant protein	-
b0340	cynS	9.41901	6.84211	8.58132	7.97996	9.4276	7.94298	9.30681	11.106	17.9247	14.6031	11.4074	15.2007	14.5014	13.5938	19.5113	15.0966	cyanase && PF02560:Cyanate lyase C-terminal domain	Cyanate_lyase
b1023	pgaB	6.88488	4.62884	5.92557	5.84156	1.58839	2.11768	4.45652	1.4132	1.27265	1.11087	1.24188	0.66907	0.699921	0.869529	1.28015	0.866016	poly-beta-1%2C6-N-acetyl-D-glucosamine N-deacetylase and beta-1%2C6 glycoside hydrolase && PF14883:Hypothetical glycosyl hydrolase family 13|PF01522:Polysaccharide deacetylase	Polysacc_deac_1
b2595	bamD	625.177	595.183	610.542	594.113	617.056	621.352	632.735	670.461	672.957	656.239	791.294	791.292	493.227	499.135	493.52	469.422	outer membrane protein assembly factor BamD && PF13525:Outer membrane lipoprotein	-
b3426	glpD	1918.39	1677.22	1569.81	1236.33	6050.76	5898.82	6040.92	6047.04	6222.35	5917.17	6455.49	6498.62	5324.69	4764.72	5111.44	4791.58	aerobic glycerol 3-phosphate dehydrogenase && PF01266:FAD dependent oxidoreductase|PF16901:C-terminal domain of alpha-glycerophosphate oxidase	DAO
b2086	yegS	6.901	6.0872	9.16142	6.04826	1.37049	2.57327	6.40863	3.69865	62.4015	85.3941	56.515	46.6794	57.1799	46.127	62.3822	52.1956	lipid kinase YegS && PF00781:Diacylglycerol kinase catalytic domain	-
b3425	glpE	101.299	94.1167	82.0721	66.9827	414.92	411.324	361.941	406.463	422.633	332.883	432.68	479.201	268.295	247.278	314.626	230.636	thiosulfate sulfurtransferase GlpE && PF00581:Rhodanese-like domain	Rhodanese
b0896	dmsC	279.84	323.382	271.512	318.014	7.70903	9.07244	4.53945	10.1823	13.5951	14.5369	10.088	12.0388	14.7202	14.7015	16.4531	18.4832	dimethyl sulfoxide reductase subunit C && PF04976:DMSO reductase anchor subunit (DmsC)	-
b2295	yfbV	160.85	152.298	149.618	134.722	130.918	164.476	161.902	161.121	178.301	197.724	162.077	156.118	229.842	214.465	217.118	199.9	PF04217 family membrane protein YfbV && PF04217:Protein of unknown function, DUF412	-
b1399	paaX	35.1425	31.8536	37.4005	41.4302	29.0527	31.2839	35.1767	33.5029	34.1593	36.4767	41.1803	37.0739	37.768	33.4458	34.8785	29.4172	DNA-binding transcriptional repressor PaaX && PF07848:PaaX-like protein|PF08223:PaaX-like protein C-terminal domain	PaaX_C
b1632	rsxE	7.86136	8.10289	8.82692	21.4147	143.547	157.417	141.874	154.414	61.969	63.805	72.5651	73.3652	68.356	76.4134	73.0332	65.987	SoxR [2Fe-2S] reducing system protein RsxE && PF02508:Rnf-Nqr subunit, membrane protein	-
b2313	cvpA	89.5134	86.3323	77.0339	78.7175	179.594	218.589	194.382	216.862	318.651	476.088	258.329	257.463	295.729	225.757	276.023	245.289	colicin V production protein && PF02674:Colicin V production protein	-
b1256	ompW	61.0953	84.4744	74.3843	128.186	2.31633	0.278795	1.80525	4.09307	2.8722	1.40397	2.24221	0.845604	4.79156	3.55544	4.71894	20.2485	outer membrane protein W && PF03922:OmpW family	-
b4725	rseD	99.5336	142.54	186.545	166.161	166.041	135.896	141.976	112.788	87.0609	92.014	119.398	99.582	69.4492	50.9727	88.3635	66.5023	rpoE leader peptide && -	-
b0066	thiQ	35.5416	40.8016	34.9249	25.9582	54.3492	35.6809	51.8192	36.0567	22.8432	15.4015	19.6434	22.0311	13.3093	12.4101	14.2769	14.8417	thiamine ABC transporter ATP binding subunit && PF00005:ABC transporter	ABC_tran
b4697	yrdF	15.5117	25.9163	11.3057	29.0027	0	6.22901	1.61336	8.31364	3.85036	4.18246	4.17475	4.72326	3.29404	13.7211	9.03717	9.78175	- && -	-
b2616	recN	77.8542	70.0952	75.6804	72.367	78.9642	72.4604	69.824	74.6787	42.6258	36.7959	43.7505	48.0357	25.2954	21.7475	26.6965	23.9865	DNA repair protein RecN && PF02463:RecF/RecN/SMC N terminal domain	SMC_N
b0742	cpoB	457.452	577.999	524.822	543.787	770.903	738.692	733.789	768.55	647.003	585.82	634.979	597.479	712.667	831.501	719.676	798.299	cell division coordinator CpoB && PF16331:TolA binding protein trimerisation|PF13174:Tetratricopeptide repeat	-
b3639	dfp	376.418	349.053	343.338	303.05	295.784	364.033	386.597	356.363	240.503	207.691	239.871	248.818	160.97	159.852	153.881	149.12	fused 4'-phosphopantothenoylcysteine decarboxylase and phosphopantothenoylcysteine synthetase && PF02441:Flavoprotein|PF04127:DNA / pantothenate metabolism flavoprotein	DFP
b0839	dacC	104.24	111.439	111.141	109.782	54.1362	53.7559	61.1777	58.5037	165.226	224.098	185.399	162.372	218.686	211.003	225.532	250.864	D-alanyl-D-alanine carboxypeptidase DacC && PF00768:D-alanyl-D-alanine carboxypeptidase|PF07943:Penicillin-binding protein 5, C-terminal domain	-
b1693	aroD	50.0722	56.6827	63.476	53.7889	37.3771	42.249	47.7228	43.8575	73.0266	92.5899	77.0816	69.2334	87.3516	73.6083	74.2547	75.8676	3-dehydroquinate dehydratase && PF01487:Type I 3-dehydroquinase	-
b3686	ibpB	11.0306	6.00957	9.04459	5.13589	34.5019	31.9756	40.8719	47.1107	17.9683	21.9579	14.4725	19.5228	20.0387	24.0721	27.2789	17.1181	small heat shock protein IbpB && PF00011:Hsp20/alpha crystallin family	-
b2415	ptsH	7042.57	7035.46	7522.14	7647.73	9566.36	11475.5	11213.6	11513.4	8376.39	7302.28	7469.77	7778.92	5418.41	5018.97	5621.46	4737.18	phosphocarrier protein HPr && -	-
b2822	recC	71.0203	69.9242	67.3274	61.9368	76.8111	68.9015	79.1635	73.1872	59.816	60.2263	64.0403	61.5883	60.4713	61.0604	58.1566	61.345	exodeoxyribonuclease V subunit RecC && PF04257:Exodeoxyribonuclease V, gamma subunit	-
b1748	astC	2.66448	2.77131	1.05928	1.27377	4.44484	1.45905	1.13371	1.1684	103.416	87.3135	138.369	129.664	201.381	134.901	141.415	77.4241	succinylornithine transaminase && PF00202:Aminotransferase class-III	Aminotran_3
b1617	uidA	37.3777	38.2377	38.9904	35.9062	1.76984	2.06465	0.381972	0.524879	0.810303	1.07274	1.51554	0.596403	3.31449	2.90659	3.28864	3.98845	beta-glucuronidase && PF02836:Glycosyl hydrolases family 2, TIM barrel domain|PF00703:Glycosyl hydrolases family 2|PF02837:Glycosyl hydrolases family 2, sugar binding domain	-
b4751	yoaL	91.1452	94.2468	89.4789	79.0676	57.4056	57.1424	58.0405	56.8256	20.7774	24.4503	15.0186	31.4349	24.4411	18.8353	32.5111	27.8585	protein YoaL && -	-
b1936	intG	93.8154	61.2185	33.0298	106.379	42.4411	34.4806	50.4422	37.4978	12.4987	13.3981	12.4105	19.3671	10.13	5.18198	12.6092	5.43138	- && -	-
b1439	ydcR	17.1316	14.7733	15.0526	16.4886	66.4499	62.8019	56.2429	66.7514	44.3507	40.3829	46.0789	40.9	34.4832	36.1113	35.1578	36.8669	fused putative DNA-binding transcriptional regulator/putative aminotransferase YdcR && PF00392:Bacterial regulatory proteins, gntR family|PF00155:Aminotransferase class I and II	Aminotran_1_2
b0366	tauB	0.19255	0.419614	0.21051	1.51882	1.28484	0.695898	0.300405	0.619193	0.477952	2.72568	0.155466	0.527677	8.74013	5.24415	5.88946	10.3209	taurine ABC transporter ATP binding subunit && PF00005:ABC transporter	ABC_tran
b1914	uvrY	381.063	393.877	396.183	414.659	243.685	259.497	247.215	257.675	250.578	286.756	273.325	270.582	223.694	204.653	213.31	235.438	DNA-binding transcriptional activator UvrY && PF00196:Bacterial regulatory proteins, luxR family|PF00072:Response regulator receiver domain	Response_reg
b0329	yahO	94.8351	75.8954	88.451	70.9074	10.7256	11.6185	9.195	17.2297	395.661	716.734	423.949	337.224	762.038	590.431	874.81	821.873	DUF1471 domain-containing protein YahO && -	-
b0805	fiu	0.971606	1.19984	0.778972	0.510929	380.785	354.427	398.363	416.488	352.758	319.611	414.467	414.249	157.325	178.494	182.775	146.435	iron catecholate outer membrane transporter Fiu && PF00593:TonB dependent receptor|PF07715:TonB-dependent Receptor Plug Domain	TonB_dep_Rec
b4203	rplI	3499.79	3402.74	3317.15	2927.07	16675.6	17786.1	17623.7	17171.8	5238.87	3953.38	4552.24	5248.51	2956.08	2885.58	2890.48	2470.94	50S ribosomal subunit protein L9 && PF03948:Ribosomal protein L9, C-terminal domain|PF01281:Ribosomal protein L9, N-terminal domain	-
b4551	yheV	170.686	193.198	200.28	144.436	133.777	113.449	96.4165	92.269	355.197	424.764	400.369	378.373	258.373	261.513	262.178	225.013	DUF2387 domain-containing protein YheV && -	-
b2261	menC	108.414	118.966	111.139	158.541	78.3871	86.0225	91.0386	105.429	78.5212	100.303	93.8569	93.8442	148.456	140.266	137.552	165.347	o-succinylbenzoate synthase && PF13378:Enolase C-terminal domain-like	-
b3730	glmU	636.6	641.589	639.731	597.263	807.902	925.313	924.021	949.52	645.112	624.375	662.567	689.023	466.752	440.42	466.277	441.777	fused N-acetylglucosamine-1-phosphate uridyltransferase and glucosamine-1-phosphate acetyltransferase && PF00132:Bacterial transferase hexapeptide (six repeats)|PF12804:MobA-like NTP transferase domain	Hexapep
b1413	hrpA	72.2153	77.4489	69.7555	72.1249	91.0783	76.3629	77.9676	88.3338	54.5475	54.0167	55.7373	55.8269	65.3528	69.1902	65.2099	74.276	ATP-dependent 3'->5' RNA helicase HrpA && PF04408:Helicase associated domain (HA2)|PF00270:DEAD/DEAH box helicase|PF11898:Domain of unknown function (DUF3418)|PF07717:Oligonucleotide/oligosaccharide-binding (OB)-fold|PF00271:Helicase conserved C-terminal domain	HA2
b3831	udp	1678.67	1593.34	1637.09	1420.39	227.912	374.302	370.288	338.869	433.544	405.399	427.764	445.32	294.404	264.95	302.822	294.933	uridine phosphorylase && PF01048:Phosphorylase superfamily	-
b0715	abrB	174.149	158.977	177.577	154.487	7.06845	12.4211	11.4584	10.9006	11.0436	14.1383	10.4915	11.6119	12.7097	12.921	8.98299	7.79332	putative regulator && PF05145:Putative ammonia monooxygenase	-
b4029	yjbH	2.82076	2.38201	1.46484	1.91596	2.35278	2.54864	3.19057	2.60788	4.81371	9.05551	6.03537	6.95718	10.1645	9.11055	10.7847	9.22743	putative lipoprotein YjbH && PF06082:Exopolysaccharide biosynthesis protein YbjH	-
b3394	hofN	1.64309	2.38714	1.79636	3.84017	1.37049	1.64954	1.28173	3.52252	3.05889	2.76894	1.76886	1.7511	3.48924	4.01603	2.79204	3.88553	DNA utilization protein HofN && PF05137:Fimbrial assembly protein (PilN)	-
b0132	rpnC	14.0837	11.7771	14.3231	17.3669	14.479	7.49689	12.0082	13.6922	7.31696	9.76949	8.46231	8.67657	11.8675	14.9815	10.336	16.9104	recombination-promoting nuclease RpnC && PF04754:Putative transposase, YhgA-like	-
b0842	mdfA	41.3772	40.773	36.7138	35.7388	116.042	95.9379	96.1763	105.869	26.049	21.1005	22.6594	31.4432	25.9783	24.2051	24.6305	22.5947	multidrug efflux pump MdfA/Na(+):H(+) antiporter/K(+):H(+) antiporter && PF07690:Major Facilitator Superfamily	MFS_1
b0924	mukB	175.691	195.915	184.214	199.711	170.708	176.233	186.079	195.024	117.213	117.346	129.595	121.125	118.316	117.344	112.706	122.55	chromosome partitioning protein MukB && PF13558:Putative exonuclease SbcCD, C subunit|PF04310:MukB N-terminal|PF16330:MukB hinge domain	-
b3895	fdhD	77.6628	74.1901	82.193	66.2014	94.0612	89.7157	73.584	70.7039	84.7248	92.152	91.0516	92.9723	123.692	124.319	110.448	117.963	sulfurtransferase for molybdenum cofactor sulfuration && PF02634:FdhD/NarQ family	-
b4041	plsB	356.519	320.336	314.207	270.012	347.237	385.918	388.135	402.954	271.288	228.417	304.208	309.403	184.027	174.842	174.246	152.103	glycerol-3-phosphate 1-O-acyltransferase && PF01553:Acyltransferase	Acyltransferase
b2165	psuG	9.44911	7.03557	6.71481	6.76323	0.525429	0.569169	0.982794	0.506433	0	0	0.635771	0.431582	0.627059	0.329934	0.688134	0	pseudouridine-5'-phosphate glycosidase && PF04227:Indigoidine synthase A like protein	-
b0260	mmuP	2.73849	2.98392	1.95757	3.50784	3.33838	5.58304	8.05187	6.94343	6.66682	8.62632	5.10247	7.88959	12.4975	11.1802	8.07953	11.2913	S-methyl-L-methionine transporter && PF00324:Amino acid permease	AA_permease
b0159	mtn	617.747	593.813	610.838	497.841	580.901	621.613	676.95	655.824	697.375	637.237	667.193	695.331	443.418	411.305	414.338	400.393	5'-methylthioadenosine/S-adenosylhomocysteine nucleosidase && PF01048:Phosphorylase superfamily	-
b4409	blr	257.027	219.958	270.737	235.553	195.785	200.772	205.076	200.029	160.228	116.296	117.503	137.229	132.716	94.2538	151.568	113.79	beta-lactam resistance protein && -	-
b4244	pyrI	51.2133	40.1085	39.1932	30.8585	93.4427	87.9181	93.383	82.8593	6427.65	5514.22	6400.19	5859.54	4174.43	3794.37	3902.43	3155.35	aspartate carbamoyltransferase%2C PyrI subunit && PF02748:Aspartate carbamoyltransferase regulatory chain, metal binding domain|PF01948:Aspartate carbamoyltransferase regulatory chain, allosteric domain	-
b1716	rplT	4736.25	4539.22	4798.54	4088.93	17488	19464.7	17724	18169.8	7464.73	6279.12	6413.04	7243.14	5678.29	5232.03	5297.57	5328.4	50S ribosomal subunit protein L20 && PF00453:Ribosomal protein L20	-
b3729	glmS	944.483	947.683	891.582	866.374	918.68	976.806	1007.44	1035.79	812.061	734.95	799.574	840.186	650.972	641.85	620.539	659.329	L-glutamine--D-fructose-6-phosphate aminotransferase && PF13522:Glutamine amidotransferase domain|PF01380:SIS domain	SIS
b2251	nudI	42.6973	34.0419	37.9512	31.6408	46.3265	47.6739	40.0765	50.7913	52.5613	54.0529	50.1695	51.6875	32.343	30.0596	29.3249	22.7112	pyrimidine deoxynucleotide diphosphatase NudI && PF00293:NUDIX domain	NUDIX
b0011	yaaW	1.24268	2.93377	2.26431	3.81193	4.83704	2.24559	2.90812	3.66313	1.28525	1.46591	2.00669	1.70275	4.61811	2.45879	3.01661	6.36704	putative enzyme-specific chaperone YaaW && PF13099:Domain of unknown function (DUF3944)|PF03981:Ubiquinol-cytochrome C chaperone	-
b0101	yacG	543.715	573.726	539.723	432.019	355.082	415.683	412.483	433.51	329.99	324.721	350.354	345.218	236.713	235.746	205.233	219.591	DNA gyrase inhibitor YacG && -	-
b1789	yeaL	45.9846	49.3849	52.444	60.3086	56.8433	50.6153	39.226	54.2563	41.4696	43.4854	43.0046	55.3033	66.6526	56.8328	62.1584	68.8442	DUF441 domain-containing inner membrane protein YeaL && PF04284:Protein of unknown function (DUF441)	-
b4311	nanC	14.0247	12.3602	7.21549	8.13424	0	1.24233	1.28709	0.331618	1.53585	0.417079	0	0.56521	0.656969	0.864179	1.40186	0.487723	N-acetylneuraminate outer membrane channel && PF06178:Oligogalacturonate-specific porin protein (KdgM)	-
b2661	gabD	15.1042	13.789	12.4964	7.69226	5.27768	6.88502	6.84649	3.93822	59.0246	78.7342	57.2681	52.673	162.461	117.096	137.05	128.874	succinate-semialdehyde dehydrogenase (NADP(+)) GabD && PF00171:Aldehyde dehydrogenase family	Aldedh
b2878	ygfK	9.30504	10.6589	8.08621	9.78629	1.19404	0.804807	1.1167	1.2276	1.0068	1.54396	1.23289	1.61283	2.394	1.53288	2.13139	1.50456	putative oxidoreductase%2C Fe-S subunit && PF13187:4Fe-4S dicluster domain|PF07992:Pyridine nucleotide-disulphide oxidoreductase|PF14691:Dihydroprymidine dehydrogenase domain II, 4Fe-4S cluster	Pyr_redox_2
b2308	hisQ	12.6999	19.4671	16.2378	15.4697	45.2442	32.4144	29.5525	25.9574	38.2028	32.4293	32.8474	38.7362	32.9116	29.1619	31.7697	27.4871	lysine/arginine/ornithine ABC transporter/histidine ABC transporter%2C membrane subunit HisQ && PF00528:Binding-protein-dependent transport system inner membrane component	BPD_transp_1
b3630	waaP	138.613	143.969	135.132	129.606	191.663	175.471	194.572	179.371	86.017	91.8123	81.6933	93.6117	70.539	75.4462	79.4427	71.2833	lipopolysaccharide core heptose (I) kinase && PF06293:Lipopolysaccharide kinase (Kdo/WaaP) family	-
b0012	mbiA	2.43421	0	0.332659	2.4001	2.53795	1.46625	0.949427	0.978478	0	0.61532	1.71972	0.833859	2.66539	3.18733	3.10227	0.959389	uncharacterized protein MbiA && PF13099:Domain of unknown function (DUF3944)|PF03981:Ubiquinol-cytochrome C chaperone	-
b0296	ykgM	28.0073	19.5311	30.6197	30.9286	31.7705	16.1954	24.4693	26.1187	4.17122	15.2921	10.4021	8.18698	4.46067	4.69406	2.99147	4.41537	50S ribosomal subunit protein L31B && -	-
b0339	cynT	5.3774	3.90622	2.20462	3.14195	1.86885	3.77893	3.84518	5.76413	6.67395	5.89029	8.14076	7.16361	9.63505	10.9528	8.70246	9.5372	carbonic anhydrase 1 && PF00484:Carbonic anhydrase	-
b3294	rplQ	4611.19	4206.21	4541.55	3998.87	21510.1	22036.3	21034.9	21472.4	7232.85	5663.57	5918.28	6662.8	4371.29	4324.14	4286.97	4036.7	50S ribosomal subunit protein L17 && PF01196:Ribosomal protein L17	-
b3475	acpT	110.406	105.229	109.156	106.903	183.758	195.722	145.175	178.732	137.962	155.117	152.699	144.504	183.853	184.585	176.924	212.713	holo-[acyl carrier protein] synthase 2 && PF01648:4'-phosphopantetheinyl transferase superfamily	ACPS
b0367	tauC	0	0.778414	0.585768	0.782642	0.595867	0.860627	0	1.14865	0.221659	0.361166	0.288401	0.652585	5.8312	4.11581	4.33547	10.1362	taurine ABC transporter membrane subunit && PF00528:Binding-protein-dependent transport system inner membrane component	BPD_transp_1
b3061	ttdA	13.1339	10.2474	13.1181	13.0742	1.08197	1.9534	0.758917	1.04285	2.21367	0.491851	0.523675	1.4812	0.903873	0.792638	1.33829	2.30064	L(+)-tartrate dehydratase subunit alpha && PF05681:Fumarate hydratase (Fumerase)	-
b4087	alsA	8.39232	5.67587	3.37476	3.46629	0.321838	0.929679	1.65546	0.775506	0.359166	0.195072	0.856736	0.9693	1.53636	1.07783	0.702498	0.380189	D-allose ABC transporter ATP binding subunit && PF00005:ABC transporter	ABC_tran
b0792	ybhR	75.4755	66.9563	61.339	49.9924	10.028	18.346	17.9233	25.7746	39.7905	34.578	36.24	41.0015	28.0841	22.0159	25.4883	25.377	ABC exporter membrane subunit YbhR && PF12698:ABC-2 family transporter protein	-
b1117	lolD	119.651	153.787	137.03	149.914	156.728	119.782	113.712	147.675	86.2765	95.848	96.947	92.3659	100.316	125.924	94.0907	99.961	lipoprotein release complex - ATP binding subunit && PF00005:ABC transporter	ABC_tran
b0946	zapC	10.0764	14.2437	12.2073	22.1976	14.9921	8.20211	11.8967	11.3849	14.534	20.1016	19.13	21.8923	39.2539	39.9384	41.2526	61.1809	cell division protein ZapC && PF07126:Cell-division protein ZapC	-
b0657	lnt	195.538	171.706	165.034	131.711	240.758	223.063	206.725	222.321	119.613	123.582	123.898	129.906	143.166	135.747	127.263	110.885	apolipoprotein N-acyltransferase && PF00795:Carbon-nitrogen hydrolase	CN_hydrolase
b2468	aegA	83.8725	86.4252	96.2684	109.837	7.84919	5.57843	2.91302	3.72267	4.17122	5.36168	4.10053	3.95704	5.82861	6.57169	6.05546	7.30008	putative oxidoreductase AegA && PF07992:Pyridine nucleotide-disulphide oxidoreductase|PF14691:Dihydroprymidine dehydrogenase domain II, 4Fe-4S cluster|PF13247:4Fe-4S dicluster domain	Pyr_redox_2
b4498	gatR	72.9582	78.8635	70.8656	68.5922	8.12194	7.87886	8.95634	8.17883	10.9128	9.18445	11.1477	8.89504	9.20104	9.43887	9.94903	9.27944	- && -	-
b4573	insZ	15.167	9.5206	12.0758	16.3271	15.9509	13.5052	9.7737	11.3981	10.8442	10.6683	9.9831	8.8852	18.511	18.075	13.6867	21.8317	- && PF01609:Transposase DDE domain	Transposase_11
b1658	purR	161.571	148.725	137.878	129.606	480.635	471.767	491.104	510.997	266.535	368.415	274.638	266.221	354.892	328.731	314.052	352.083	DNA-binding transcriptional repressor PurR && PF13377:Periplasmic binding protein-like domain|PF00356:Bacterial regulatory proteins, lacI family	LacI
b3214	gltF	11.5983	19.3779	13.7368	9.82631	54.1748	47.0409	59.1102	53.4595	60.2182	44.3682	62.8985	51.9151	31.4031	22.6788	29.5628	24.2274	periplasmic protein GltF && PF06551:Protein of unknown function (DUF1120)	-
b0813	rhtA	23.6472	19.2342	27.1274	21.6009	67.2283	63.3956	58.717	52.4808	24.1818	17.5117	27.1603	25.4045	21.2183	16.3975	17.7063	11.289	L-threonine/L-homoserine exporter && PF00892:EamA-like transporter family	DUF6
b4581	ybeM	17.828	15.3361	20.3116	19.079	10.957	14.469	13.1751	14.4835	27.4835	34.155	30.7586	27.4285	46.9254	36.9568	36.3532	59.9101	- && PF00795:Carbon-nitrogen hydrolase	CN_hydrolase
b4328	iadA	140.314	146.983	139.068	129.716	175.816	208.829	201.798	202.905	198.241	170.046	207.852	209.134	146.274	153.275	131.227	144.589	isoaspartyl dipeptidase && PF01979:Amidohydrolase family	Amidohydro_1
b0711	pxpB	122.894	154.51	132.143	136.51	72.8427	71.3141	75.8501	95.1805	161.465	180.247	182.277	163.87	212.581	269.098	233.307	303.39	5-oxoprolinase component B && PF02682:Allophanate hydrolase subunit 1	-
b2518	ndk	97.2164	114.135	70.7315	78.9034	2219.63	1869.34	1824.32	1841.07	921.492	727.885	1079.83	1147.29	652.324	653.083	690.698	524.276	nucleoside diphosphate kinase && PF00334:Nucleoside diphosphate kinase	NDK
b4042	dgkA	158.699	145.412	185.331	147.87	191.869	210.98	185.694	217.795	149.712	130.478	154.344	174.988	101.167	107.187	115.573	103.93	diacylglycerol kinase && PF01219:Prokaryotic diacylglycerol kinase	-
b1145	ymfK	73.3916	74.9561	89.5783	88.1318	100.868	109.529	125.438	119.413	67.9754	67.7837	54.8346	60.8384	58.9681	59.5138	59.3508	48.3532	putative repressor protein YmfK && PF00717:Peptidase S24-like	Peptidase_S24
b1745	astB	5.94155	3.35691	3.24788	3.56801	3.48742	4.50677	3.4332	1.59221	38.0996	26.923	35.7127	33.0677	64.8391	39.4175	49.3593	28.7945	N-succinylarginine dihydrolase && PF04996:Succinylarginine dihydrolase	-
b1423	ydcJ	1.32034	1.67846	1.4435	2.21795	2.38613	3.04869	2.40324	1.59221	7.37412	13.1277	10.1275	8.44282	16.2974	9.60467	14.1561	14.9176	DUF1338 domain-containing protein YdcJ && PF07063:Domain of unknown function (DUF1338)	-
b4139	aspA	2971.36	2940.96	2745.16	2322.53	73.4745	82.8142	78.3486	87.3644	89.0209	63.3677	61.0699	75.674	42.0402	39.3099	41.5683	59.1346	aspartate ammonia-lyase && PF00206:Lyase|PF10415:Fumarase C C-terminus	-
b2065	dcd	469.806	481.734	462.238	425.561	529.406	520.063	517.712	520.071	368.013	353.254	348.962	336.552	297.844	276.45	303.218	273.789	dCTP deaminase && PF00692:dUTPase	-
b1703	ppsR	52.6618	53.131	53.503	53.303	29.8748	36.0999	42.048	41.0539	100.569	123.168	132.282	122.451	92.7692	89.7725	94.0915	87.4942	phosphoenolpyruvate synthetase regulatory protein && PF03618:Kinase/pyrophosphorylase	DUF299
b3859	srkA	149.976	149.377	165.439	158.626	253.937	202.517	201.492	187.904	129.422	134.222	126.656	128.516	109.171	98.4564	106.275	100.622	stress response kinase A && PF01636:Phosphotransferase enzyme family	APH
b2128	yehW	4.24242	2.86163	3.75468	3.71819	9.77319	4.38073	3.46697	3.57305	24.07	21.4479	21.0414	20.2997	28.6361	27.3692	31.484	32.9633	glycine betaine ABC transporter membrane subunit YehW && PF00528:Binding-protein-dependent transport system inner membrane component	BPD_transp_1
b3012	dkgA	26.9682	40.8667	34.1698	69.3421	20.2595	12.0488	19.2259	14.0709	46.1051	66.8158	46.1441	37.6868	100.126	114.619	110.468	153.872	methylglyoxal reductase DkgA && PF00248:Aldo/keto reductase family	Aldo_ket_red
b3600	mtlD	270.66	257.895	234.84	211.159	170.041	184.662	192.56	185.415	160.372	158.892	152.65	148.605	126.781	118.279	111.473	123.261	mannitol-1-phosphate 5-dehydrogenase && PF08125:Mannitol dehydrogenase C-terminal domain|PF01232:Mannitol dehydrogenase Rossmann domain	Mannitol_dh_C
b4587	insN	8.88972	9.01259	10.6486	6.50399	8.25305	4.93567	9.52753	7.08463	10.1697	9.14489	9.29967	8.26187	10.0956	10.9585	12.5351	13.1616	- && PF01527:Transposase	Transposase_8
b2585	pssA	437.31	423.624	386.296	324.396	388.771	416.208	459.38	448.888	264.067	260.452	266.62	279.435	261.577	246.826	250.754	249.379	phosphatidylserine synthase && PF13091:PLD-like domain	-
b3740	rsmG	107.354	93.7353	94.5678	92.8425	197.272	213.551	198.914	211.478	111.767	97.2857	119.398	112.355	77.1868	75.6316	67.3081	66.8759	16S rRNA m(7)G527 methyltransferase && PF02527:rRNA small subunit methyltransferase G	-
b3072	aer	43.751	38.6674	32.8446	31.8688	53.1979	66.8794	68.106	53.1505	65.4012	49.1528	67.8236	72.2941	18.6592	19.9613	18.8811	18.6996	aerotaxis receptor && PF00015:Methyl-accepting chemotaxis protein (MCP) signalling domain|PF08447:PAS fold|PF00672:HAMP domain	HAMP
b4502	yeiW	15.0778	10.7421	8.2421	6.09909	64.8163	52.397	31.6662	38.2297	5.75792	8.2091	21.0702	18.0114	20.3197	10.5294	19.9901	10.0567	putative metal-chelating domain-containing protein YeiW && -	-
b0288	ykgJ	16.1322	14.6483	17.147	13.3533	2.99017	15.1157	3.49562	12.9693	14.4602	10.8744	14.8343	12.6898	14.631	10.3269	11.5308	12.7163	putative metal-chelating domain-containing protein YkgJ && PF03692:Putative zinc- or iron-chelating domain	-
b2737	ygbK	30.9189	36.0372	30.3395	24.544	19.0248	20.1506	13.2456	12.4284	9.27891	9.99381	11.8682	12.8487	3.83457	7.87573	5.35235	8.49023	putative 3-oxo-tetronate kinase YgbK && PF17042:Putative nucleotide-binding of sugar-metabolising enzyme|PF07005:Putative sugar-binding N-terminal domain	-
b0408	secD	371.217	376.497	360.7	352.839	808.413	768.608	799.123	828.593	336.478	317.008	342.235	339.54	301.669	307.852	302.1	279.493	Sec translocon accessory complex subunit SecD && PF02355:Protein export membrane protein|PF13721:SecD export protein N-terminal TM region|PF07549:SecD/SecF GG Motif	-
b2821	ptrA	55.2817	51.3123	54.6182	54.2379	62.0778	54.3884	53.4253	50.9449	39.6418	48.8058	52.4871	47.8807	45.0014	45.0396	44.4838	41.72	protease 3 && PF00675:Insulinase (Peptidase family M16)|PF05193:Peptidase M16 inactive domain|PF16187:Middle or third domain of peptidase_M16	-
b1342	zntB	9.16726	15.5564	14.2942	24.1035	11.5322	11.587	9.61295	13.29	13.2428	20.9697	15.2887	17.1602	28.6027	43.2388	32.1036	59.3491	Zn(2(+)):H(+) symporter && PF01544:CorA-like Mg2+ transporter protein	-
b0273	argF	5.00285	9.6198	9.4912	8.76933	3.92738	5.84969	6.42777	11.1196	3.46979	7.58773	5.58378	5.24211	7.38208	12.2279	11.1443	16.702	ornithine carbamoyltransferase ArgF && PF02729:Aspartate/ornithine carbamoyltransferase, carbamoyl-P binding domain|PF00185:Aspartate/ornithine carbamoyltransferase, Asp/Orn binding domain	-
b1138	ymfE	21.1854	21.9413	23.3909	20.406	16.7958	17.9413	15.0535	17.8749	11.4546	15.2704	9.99216	12.2631	3.00668	6.2987	6.11024	5.9523	uncharacterized protein YmfE && -	-
b3798	leuT	1249.32	1252.01	1586.99	1693.81	2909.23	2760.3	2524.56	2328.51	1727.75	1605.22	1324.36	1473.52	1003.01	807.163	1278.29	876.253	tRNA-Leu && -	-
b2738	ygbL	32.399	24.9641	26.5658	20.6882	8.87925	10.5942	5.7768	6.69775	6.60606	6.08387	8.59515	8.24464	6.63447	6.46444	3.70774	7.84402	putative 3-oxo-tetronate 4-phosphate decarboxylase YgbL && PF00596:Class II Aldolase and Adducin N-terminal domain	Aldolase_II
b2171	yeiP	394.859	374.287	400.935	375.698	538.152	607.513	625.295	670.57	372.833	315.746	397.576	396.769	298.823	285.297	290.564	248.999	elongation factor P-like protein YeiP && PF01132:Elongation factor P (EF-P) OB domain|PF08207:Elongation factor P (EF-P) KOW-like domain|PF09285:Elongation factor P, C-terminal	-
b0400	phoR	17.0015	10.3194	17.7141	12.3005	30.4554	39.5888	41.6561	33.2071	24.0746	30.5737	29.3888	27.2047	43.8881	25.9767	33.7372	32.0196	sensor histidine kinase PhoR && PF00512:His Kinase A (phospho-acceptor) domain|PF00989:PAS fold|PF02518:Histidine kinase-, DNA gyrase B-, and HSP90-like ATPase|PF11808:Domain of unknown function (DUF3329)	HATPase_c
b0564	appY	188.496	200.663	230.437	260.594	6.90729	10.689	12.3046	8.55973	51.1447	50.0403	37.4113	25.7562	43.3363	43.3731	43.0772	39.1661	DNA-binding transcriptional activator AppY && PF12833:Helix-turn-helix domain	-
b4374	yjjG	171.216	146.397	138.542	114.695	200.48	183.405	168.78	194.635	155.922	151.508	142.996	162.979	138.431	137.54	124.954	137.197	pyrimidine 5'-nucleotidase YjjG && PF13419:Haloacid dehalogenase-like hydrolase	-
b1397	paaJ	20.3548	16.5674	17.4273	20.4188	4.90923	4.87475	3.25214	4.9289	13.3922	14.382	11.3854	13.1053	29.7822	22.8631	22.0268	22.2306	beta-ketoadipyl-CoA thiolase && PF02803:Thiolase, C-terminal domain|PF00108:Thiolase, N-terminal domain	Thiolase_N
b2958	yggN	7.59931	11.6373	8.75724	17.2807	29.4656	28.4545	27.8776	25.4282	20.1377	20.7671	18.2413	18.7618	27.6413	30.1202	30.513	34.6459	DUF2884 domain-containing protein YggN && PF11101:Protein of unknown function (DUF2884)	-
b2146	preT	112.192	111.843	90.0353	98.1195	3.18565	3.16327	5.0276	3.07048	2.07383	2.17224	2.21642	2.61666	2.37615	1.58363	1.56455	3.10466	dihydropyrimidine dehydrogenase (NAD(+)) subunit PreT && PF14691:Dihydroprymidine dehydrogenase domain II, 4Fe-4S cluster|PF07992:Pyridine nucleotide-disulphide oxidoreductase	Pyr_redox_2
b1099	holB	106.531	107.581	83.6512	73.8945	148.013	160.601	159.776	153.072	86.3795	84.2089	91.7165	88.175	106.161	114.778	101.514	102.416	DNA polymerase III subunit delta' && PF13177:DNA polymerase III, delta subunit|PF09115:DNA polymerase III, delta subunit, C terminal	-
b0173	dxr	62.7588	63.1335	63.8854	99.8299	88.6184	70.3967	79.4093	83.0309	50.4449	70.4519	67.8283	56.6523	74.7694	99.4733	91.4686	114.521	1-deoxy-D-xylulose 5-phosphate reductoisomerase && PF13288:DXP reductoisomerase C-terminal domain|PF02670:1-deoxy-D-xylulose 5-phosphate reductoisomerase|PF08436:1-deoxy-D-xylulose 5-phosphate reductoisomerase C-terminal	-
b1628	rsxB	79.9412	59.5547	51.9361	46.7834	197.266	203.995	195.248	217.237	77.3441	84.962	93.2087	82.5909	126.101	116.646	116.931	103.48	SoxR [2Fe-2S] reducing system protein RsxB && PF04060:Putative Fe-S cluster|PF14697:4Fe-4S dicluster domain	FeS
b3437	gntK	31.3682	36.0105	24.4958	22.0919	17.7541	14.8458	13.9825	15.7613	3.82362	6.23012	7.23623	8.44282	4.23764	9.58371	8.29454	6.62306	D-gluconate kinase%2C thermostable && PF01202:Shikimate kinase	SKI
b2430	yfeW	25.9496	24.4476	20.1935	15.791	8.50651	13.3783	8.30913	4.91938	7.31322	8.36411	7.04493	9.41973	8.84341	9.57517	8.63745	9.5575	penicillin binding protein 4B && PF00144:Beta-lactamase	Beta-lactamase
b1542	ydfI	10.8303	6.72761	4.64766	8.25005	2.02619	2.80455	3.78991	4.55686	2.63806	3.27497	2.61515	4.62304	4.35259	3.67557	3.43989	4.54774	putative oxidoreductase YdfI && PF08125:Mannitol dehydrogenase C-terminal domain|PF01232:Mannitol dehydrogenase Rossmann domain	Mannitol_dh_C
b2583	tapT	101.547	87.8271	93.6727	79.7288	89.288	85.1245	103.638	95.9245	53.0383	40.8567	50.7313	49.4733	39.4224	42.5488	33.8948	29.3499	tRNA 3-amino-3-carboxypropyltransferase && PF03942:DTW domain	DTW
b1333	uspE	593.846	575.567	587.697	545.679	164.2	137.687	138.766	141.512	263.239	317.441	246.58	241.051	317.003	281.792	298.43	333.15	universal stress protein E && PF00582:Universal stress protein family	Usp
b3303	rpsE	2824.95	3185.55	3086.85	3543.07	15409.7	13324.5	14433.2	14807.8	5254.02	4135.02	4902.18	5295.12	4462.56	5180.68	4610.14	4867.32	30S ribosomal subunit protein S5 && PF03719:Ribosomal protein S5, C-terminal domain|PF00333:Ribosomal protein S5, N-terminal domain	-
b3291	mscL	176.663	226.604	226.577	220.424	335.521	334.627	316.035	351.738	455.485	463.121	482.53	482.823	240.681	218.348	264.472	253.268	large conductance mechanosensitive channel && PF01741:Large-conductance mechanosensitive channel, MscL	-
b3464	ftsY	98.5857	92.861	105.617	133.943	152.736	141.184	153.653	152.784	99.1377	101.884	107.33	108.14	91.4348	110.735	108.606	124.446	signal recognition particle receptor && PF00448:SRP54-type protein, GTPase domain|PF02881:SRP54-type protein, helical bundle domain	-
b3935	priA	47.5444	43.5253	36.6133	29.705	80.4347	81.5001	76.9036	80.338	50.8286	47.3931	61.6807	61.3074	49.3218	48.7465	47.9941	44.3151	primosomal protein N' && PF00270:DEAD/DEAH box helicase|PF00271:Helicase conserved C-terminal domain	DEAD
b3028	mdaB	235.793	191.309	218.341	184.833	122.073	160.702	159.357	160.556	165.243	149.009	135.81	132.764	94.4927	89.784	89.189	103.948	NADPH:quinone oxidoreductase MdaB && PF02525:Flavodoxin-like fold	Flavodoxin_2
b0952	pqiC	58.9941	55.9961	57.3305	35.3888	169.271	148.774	153.398	167.788	113.57	107.105	97.5929	105.865	96.2556	95.5791	89.3623	89.9045	intermembrane transport lipoprotein PqiC && PF03886:ABC-type transport auxiliary lipoprotein component	-
b4067	actP	13.5331	15.039	11.464	9.03312	6.42886	4.21081	5.03369	5.18771	7.23011	5.16533	6.44025	7.12267	5.56692	6.5091	6.96197	6.57007	acetate/glycolate:cation symporter && PF00474:Sodium:solute symporter family	-
b2592	clpB	333.272	319.572	302.868	259.06	104.368	138.561	141.707	138.93	265.461	271.511	257.536	271.115	391.853	377.852	356.494	403.905	chaperone protein ClpB && PF10431:C-terminal, D2-small domain, of ClpB protein|PF00004:ATPase family associated with various cellular activities (AAA)|PF02861:Clp amino terminal domain, pathogenicity island component|PF07724:AAA domain (Cdc48 subfamily)	AAA
b3132	kbaZ	10.1587	9.68551	7.19384	8.5999	1.73318	2.22513	2.34133	0.742452	0.859643	0.583618	0.372827	2.10906	0.643507	1.53171	1.23302	0.363984	putative tagatose-1%2C6-bisphosphate aldolase 1 chaperone && PF08013:Tagatose 6 phosphate kinase	-
b1501	ydeP	0.778308	1.27209	1.6309	1.36427	0.757378	1.64085	0.607134	1.66856	0.804972	2.62321	3.29915	2.54766	2.4792	3.35173	3.52679	4.49903	putative oxidoreductase YdeP && PF00384:Molybdopterin oxidoreductase|PF01568:Molydopterin dinucleotide binding domain	-
b0385	dgcC	3.97523	3.89835	2.17301	2.78722	5.74723	1.91559	3.10095	0.639167	3.7825	4.68934	2.5677	4.59967	4.74846	5.27451	6.6906	7.10258	diguanylate cyclase DgcC && PF05230:MASE2 domain|PF00990:Diguanylate cyclase, GGDEF domain	GGDEF
b1791	nimT	21.7689	24.6741	18.3283	20.1755	18.7834	16.5791	19.3235	20.9206	20.0303	13.7885	18.2834	19.1999	14.6455	12.7558	16.8859	10.5521	2-nitroimidazole exporter && PF07690:Major Facilitator Superfamily	MFS_1
b2938	speA	458.521	402.707	418.859	351.843	990.873	1080.97	1102.09	1075.08	917.019	795.035	936.038	953.864	674.584	630.951	643.761	627.757	biosynthetic arginine decarboxylase && PF00278:Pyridoxal-dependent decarboxylase, C-terminal sheet domain|PF02784:Pyridoxal-dependent decarboxylase, pyridoxal binding domain	-
b4049	dusA	66.816	90.1903	72.5811	74.4171	194.642	162.875	172.255	177.755	63.6533	49.5528	63.4948	63.1178	53.8891	61.0861	57.2703	45.9301	tRNA-dihydrouridine synthase A && PF01207:Dihydrouridine synthase (Dus)	Dus
b1570	dicA	226.167	229.455	227.45	238.246	208.597	214.828	199.045	209.215	243.362	269.361	261.329	245.339	303.929	267.539	281.55	251.702	DNA-binding transcriptional dual regulator DicA && PF01381:Helix-turn-helix	HTH_3
b2449	yffR	35.3704	47.9705	38.6697	40.5636	8.16019	9.97276	11.741	16.9404	17.7463	15.9795	15.1906	16.499	16.4807	12.0875	14.9802	12.4574	uncharacterized protein YffR && -	-
b3797	hisR	3026.71	3323.08	4155.18	4916.6	7339.79	7887.18	7167.02	7083.7	4288.01	3613.79	3557.13	3756.07	2743.7	1810.57	2917.5	2407.01	tRNA-His && -	-
b4470	cyuA	83.9219	95.2533	74.3617	64.5556	82.4178	76.9129	77.0796	92.8592	16.6594	12.8879	16.4844	22.2566	9.79102	12.2883	12.3219	13.0703	putative L-cysteine desulfidase CyuA && PF03313:Serine dehydratase alpha chain	-
b2565	recO	216.645	197.823	200.482	193.608	178.672	173.262	175.961	185.911	119.335	102.964	117.596	122.855	127.939	136.276	125.371	137.353	recombination mediator protein RecO && PF02565:Recombination protein O C terminal|PF11967:Recombination protein O N terminal	-
b1972	msrQ	8.83551	6.8405	7.37184	7.74373	6.98176	3.08121	2.90202	2.24312	7.50295	7.99336	6.9461	9.55791	14.998	16.8868	15.804	17.7781	membrane-bound flavocytochrome MsrQ && PF01794:Ferric reductase like transmembrane component	Ferric_reduct
b1264	trpE	1.98685	1.44328	2.06874	0.995053	8.8385	11.7399	12.6943	10.8008	5.75378	8.80109	7.18068	6.39559	14.7673	15.3285	13.3669	15.0648	anthranilate synthase subunit TrpE && PF04715:Anthranilate synthase component I, N terminal region|PF00425:chorismate binding enzyme	-
b0840	deoR	119.043	125.254	127.378	124.824	77.0293	89.8964	100.613	93.9803	102.286	104.016	100.678	96.642	90.1444	88.1667	83.8085	81.0893	DNA-binding transcriptional repressor DeoR && PF08220:DeoR-like helix-turn-helix domain|PF00455:DeoR C terminal sensor domain	DeoR
b0038	caiB	21.1255	16.2719	18.7157	14.7908	11.5446	12.725	12.8804	10.7368	15.5205	14.1175	14.5081	12.0889	11.8922	15.0071	11.3175	7.65621	gamma-butyrobetainyl-CoA:carnitine CoA transferase && PF02515:CoA-transferase family III	CoA_transf_3
b2782	mazF	55.8946	77.2089	68.8069	82.5464	44.7858	44.0072	44.6316	57.3196	75.9261	73.4264	63.9631	70.3569	120.215	92.8195	83.7612	88.4651	endoribonuclease toxin MazF && PF02452:PemK-like, MazF-like toxin of type II toxin-antitoxin system	-
b3998	nfi	199.812	194.221	186.933	174.543	216.22	203.335	217.665	214.772	223.409	214.939	213.388	211.071	202.053	178.416	204.382	184.563	endonuclease V && PF04493:Endonuclease V	-
b1048	opgG	549.923	551.687	532.802	497.328	420.784	446.65	475.24	464.395	417.491	368.064	431.651	423.021	308.281	314.111	307.607	306.744	osmoregulated periplasmic glucans biosynthesis protein G && PF04349:Periplasmic glucan biosynthesis protein, MdoG	-
b2131	osmF	6.12133	7.72309	7.22065	6.21203	5.37448	6.59814	5.78034	4.40315	56.9794	100.985	60.9995	59.0078	81.5866	65.8089	81.8842	79.9961	glycine betaine ABC transporter periplasmic binding protein OsmF && PF04069:Substrate binding domain of ABC-type glycine betaine transport system	-
b0135	yadC	4.41607	4.81184	6.13284	5.43946	5.77399	3.30706	5.58622	4.98953	1.18504	2.4136	2.60189	2.07152	1.80587	2.25042	1.85428	1.31713	fimbrial tip-adhesin YadC && PF00419:Fimbrial protein	-
b1827	kdgR	65.7238	80.1589	72.4666	102.277	54.1968	60.9578	65.8342	81.058	33.3698	49.6521	59.5482	46.2223	42.5251	63.6306	48.1355	87.7187	DNA-binding transcriptional repressor KdgR && PF09339:IclR helix-turn-helix domain|PF01614:Bacterial transcriptional regulator	IclR
b1790	nimR	19.2494	20.1905	19.6681	18.6052	16.8061	11.2698	9.82346	11.8596	13.6199	16.3711	13.3633	17.0911	18.6241	17.5885	16.071	15.0316	DNA-binding transcriptional repressor NimR && PF12833:Helix-turn-helix domain	-
b4242	mgtA	19.3553	24.7343	23.1388	27.6799	76.1013	98.0914	101.797	98.6522	69.344	54.6643	77.1637	80.2898	26.8097	25.0037	24.0649	20.8323	Mg(2(+)) importing P-type ATPase && PF00690:Cation transporter/ATPase, N-terminus|PF00702:haloacid dehalogenase-like hydrolase|PF00689:Cation transporting ATPase, C-terminus|PF00122:E1-E2 ATPase	E1-E2_ATPase
b1237	hns	5420.78	5264.41	5530.82	5048.36	7355.38	7904.86	7659.15	8286.35	5328.68	4972.54	6577.84	6326.16	3215.41	2919.73	3348.02	3016.35	DNA-binding transcriptional dual regulator H-NS && PF00816:H-NS histone family	-
b1714	pheS	369.696	430.503	377.892	411.867	1011.83	912.112	958.247	1011.01	345.431	336.426	393.746	404.981	360.705	443.303	386.702	398.859	phenylalanine--tRNA ligase subunit alpha && PF02912:Aminoacyl tRNA synthetase class II, N-terminal domain|PF01409:tRNA synthetases class II core domain (F)	tRNA-synt_2d
b2901	bglA	108.342	163.034	134.278	181.088	93.7075	90.0646	93.0854	104.19	108.973	107.054	129.099	115.667	79.7345	109.867	98.3197	108.066	6-phospho-beta-glucosidase A && PF00232:Glycosyl hydrolase family 1	Glyco_hydro_1
b4107	yjdN	0.999179	0.725818	0.728253	0.875713	1.66682	0.802477	0	0	13.641	21.5528	11.0255	9.43162	29.7057	28.6084	31.0466	32.5544	PF06983 family protein YjdN && PF06983:3-demethylubiquinone-9 3-methyltransferase	-
b4025	pgi	1049.04	1043.45	1078.79	1006.92	684.001	814.091	835.733	834.069	1039.36	1036.51	996.646	974.742	786.363	733.651	741.102	764.106	glucose-6-phosphate isomerase && PF00342:Phosphoglucose isomerase	-
b3816	corA	62.9766	98.4411	83.8111	115.432	322.952	318.459	331.389	372.782	135.672	115.876	135.845	138.352	105.503	110.979	110.373	120.611	Ni(2(+))/Co(2(+))/Mg(2(+)) transporter && PF01544:CorA-like Mg2+ transporter protein	-
b0263	afuB	0	0	0	1.11409	3.53422	1.02092	0.661063	0.68129	0.525884	0.856864	1.71057	4.64476	1.68713	2.95901	2.26289	4.67599	- && PF00528:Binding-protein-dependent transport system inner membrane component	BPD_transp_1
b2064	asmA	112.305	118.633	113.798	100.455	129.199	115.884	115.729	108.497	94.7366	91.5364	91.0618	92.2426	80.7945	73.6365	83.4514	64.5073	putative assembly protein AsmA && PF05170:AsmA family	-
b2223	atoE	2.2355	1.21793	1.46641	2.05723	0.372923	0.807936	1.91823	1.43776	1.24853	0.904144	1.35372	0.612631	2.84836	3.27839	3.69016	5.55075	short chain fatty acid transporter && PF02667:Short chain fatty acid transporter	-
b0810	glnP	353.564	335.447	333.142	324.21	83.3509	145.219	142.272	135.457	359.837	233.573	370.495	414.671	275.67	263.493	249.543	237.017	L-glutamine ABC transporter membrane subunit && PF00528:Binding-protein-dependent transport system inner membrane component	BPD_transp_1
b2843	kduI	21.9079	20.7912	20.6678	21.5235	7.66298	7.02383	6.06408	7.95408	7.67465	6.25245	9.12958	7.26264	6.04989	7.64958	5.83283	9.19157	5-dehydro-4-deoxy-D-glucuronate isomerase && PF04962:KduI/IolB family	-
b3486	rbbA	39.4559	35.807	28.7181	20.464	12.4426	12.632	15.1783	13.2964	34.6138	32.4622	32.7297	32.8826	32.3673	25.0624	27.8679	35.3191	ribosome-associated ATPase && PF12698:ABC-2 family transporter protein|PF00005:ABC transporter	ABC_tran
b2074	mdtA	17.2999	17.1719	14.3795	20.874	19.9644	20.413	24.9567	27.2445	23.53	18.5705	20.091	19.6999	21.6085	19.1148	17.4886	23.2571	multidrug efflux pump membrane fusion protein MdtA && PF16576:Barrel-sandwich domain of CusB or HlyD membrane-fusion|PF13533:Biotin-lipoyl like	-
b4165	glyY	5.83731	10.6008	6.38179	8.52668	64.9181	107.828	69.8204	65.6997	60.3729	25.5763	54.9858	31.9939	71.2769	46.1995	44.3997	35.2765	tRNA-Gly && -	-
b0289	ecpE	14.3511	12.6911	10.2324	13.6715	6.24529	10.5236	2.92039	8.69483	16.0043	21.2402	15.1137	11.9696	19.8754	14.6698	15.5506	18.5259	putative fimbrial chaperone EcpE && -	-
b2602	yfiL	3.63636	4.84276	3.53382	3.54114	3.37007	1.46024	2.52143	11.6936	12.035	16.7498	13.7014	16.9779	17.0529	13.5435	19.8124	20.3831	DUF2799 domain-containing lipoprotein YfiL && PF10973:Protein of unknown function (DUF2799)	-
b3643	rph	148.094	137.443	134.138	122.814	690.872	739.827	688.103	657.243	296.806	242.24	295.975	327.586	175.014	163.096	203.472	160.172	truncated RNase PH && PF03725:3' exoribonuclease family, domain 2|PF01138:3' exoribonuclease family, domain 1	RNase_PH
b3650	spoT	368.329	394.769	361.443	355.202	656.082	618.667	642.796	662.239	373.42	309.609	392.728	380.211	313.473	334.291	322.109	297.411	bifunctional (p)ppGpp synthase/hydrolase SpoT && PF13291:ACT domain|PF02824:TGS domain|PF04607:Region found in RelA / SpoT proteins|PF13328:HD domain	-
b2500	purN	134.456	127.09	127.516	122.71	193.413	250.358	246.236	247.817	501.774	835.83	515.335	487.491	542.92	468.187	526.724	450.758	phosphoribosylglycinamide formyltransferase 1 && PF00551:Formyl transferase	-
b1858	znuC	100.542	92.0752	102.221	94.4612	69.8299	92.374	75.0726	79.5713	59.4785	61.5101	56.0664	66.6492	76.0155	76.6324	69.801	67.38	Zn(2(+)) ABC transporter ATP binding subunit && PF00005:ABC transporter	ABC_tran
b3960	argH	29.0591	23.5717	29.2986	27.1662	23.6994	25.5426	24.1793	22.8426	31.524	32.6469	29.7191	30.3794	27.8549	28.4855	32.1355	33.4257	argininosuccinate lyase && PF00206:Lyase|PF14698:Argininosuccinate lyase C-terminal	-
b0254	perR	5.12778	6.66876	5.60608	8.26344	9.93378	6.37673	3.61292	9.57464	8.0065	11.7076	10.0166	8.46171	10.6697	7.62391	8.51265	10.0398	putative transcriptional regulator PerR && PF00126:Bacterial regulatory helix-turn-helix protein, lysR family|PF03466:LysR substrate binding domain	LysR_substrate
b2618	yfjF	177.861	201.553	183.339	161.228	200.064	217.943	229.918	259.831	139.385	104.82	161.659	163.866	98.3371	109.657	93.5066	85.7219	putative component of the Rsx system && -	-
b3739	atpI	742.109	784.935	830.001	974.593	1882.22	1784.3	1781.5	1746.77	973.066	707.977	851.767	924.323	667.935	571.37	761.106	543.668	ATP synthase accessory factor AtpI && PF03899:ATP synthase I chain	-
b0712	pxpC	115.386	136.781	112.807	93.7661	55.2604	63.9659	62.8087	64.7306	125.897	145.036	131.299	135.085	183.522	193.367	176.91	200.898	5-oxoprolinase component C && PF02626:Allophanate hydrolase subunit 2	-
b3474	yhhT	4.36594	3.52955	6.15894	6.29513	6.10849	6.95633	4.17477	4.07606	14.8575	18.2275	14.4415	9.39164	21.7579	26.1616	20.3762	26.7546	putative transporter YhhT && PF01594:Domain of unknown function DUF20	-
b4170	mutL	103.067	97.4812	89.497	85.6323	99.7168	88.5929	98.3767	90.4505	74.4861	71.1204	75.7866	77.6301	77.4245	84.1019	82.2072	88.2443	DNA mismatch repair protein MutL && PF08676:MutL C terminal dimerisation domain|PF13589:Histidine kinase-, DNA gyrase B-, and HSP90-like ATPase|PF01119:DNA mismatch repair protein, C-terminal domain	-
b3019	parC	189.971	186.168	188.009	170.226	340.166	330.196	337.232	365.444	179.309	153.825	182.294	192.313	144.869	139.521	134.755	123.583	DNA topoisomerase IV subunit A && PF03989:DNA gyrase C-terminal domain, beta-propeller|PF00521:DNA gyrase/topoisomerase IV, subunit A	-
b4059	ssb	640.807	625.023	621.399	604.585	1084.14	1189.99	1160.43	1146.34	796.68	695.267	836.674	850.257	541.441	492.116	537.73	626.243	ssDNA-binding protein && PF00436:Single-strand binding protein family	-
b1110	ycfJ	7.39393	3.5807	9.58057	6.48028	46.14	52.7851	27.7708	46.6734	18.0135	23.536	16.1408	26.5167	14.6112	16.2554	18.6136	17.7007	PF05433 family protein YcfJ && PF05433:Glycine zipper 2TM domain	-
b3025	qseB	19.7171	15.3808	19.1067	21.6009	19.4361	23.7533	17.1285	15.8513	14.1821	17.6709	19.7187	11.6664	28.1915	28.4773	29.4796	32.1439	DNA-binding transcriptional activator QseB && PF00486:Transcriptional regulatory protein, C terminal|PF00072:Response regulator receiver domain	Trans_reg_C
b2034	wbbI	191.661	189.204	197.816	181.683	241.72	287.946	291.119	294.519	264.673	252.668	228.575	215.891	229.12	253.65	227.099	253.674	beta-1%2C6-galactofuranosyltransferase WbbI && -	-
b0212	gloB	108.953	104.224	102.435	105.433	87.7769	82.0055	77.514	74.8536	102.206	97.3085	96.0237	82.7307	88.9444	80.7304	85.7555	74.3184	hydroxyacylglutathione hydrolase GloB && PF00753:Metallo-beta-lactamase superfamily|PF16123:Hydroxyacylglutathione hydrolase C-terminus	Lactamase_B
b3088	alx	13.0121	13.3442	10.8786	11.8067	134.836	90.7347	86.218	89.5946	15.9595	13.002	14.5848	18.0393	16.4574	11.9733	19.5468	11.1015	putative membrane-bound redox modulator Alx && PF03741:Integral membrane protein TerC family	-
b4804	rbsZ	92.2661	80.5658	60.1088	44.3096	41.1148	44.9181	56.1988	60.9667	22.7456	23.0035	28.0636	27.7098	15.0977	17.6529	21.1704	20.4239	small regulatory RNA RbsZ && -	-
b1782	mipA	370.587	394.525	373.556	386.214	960.006	1118.98	1085.61	1156.38	913	813.668	878.142	868.741	676.303	731.18	741.02	659.759	MltA-interacting protein && PF06629:MltA-interacting protein MipA	-
b2114	metG	379.802	383.421	371.114	323.759	476.398	552.142	559.196	559.239	408.935	379.026	417.129	410.768	376.618	389.824	365.613	360.987	methionine--tRNA ligase && PF01588:Putative tRNA binding domain|PF09334:tRNA synthetases class I (M)	-
b3397	nudE	115.983	115.176	143.516	115.744	316.166	283.579	308.026	294.564	302.291	289.984	283.064	313.513	227.547	211.877	221.401	200.925	ADP-sugar diphosphatase NudE && PF00293:NUDIX domain	NUDIX
b4786	yqhJ	446.1	475.338	536.212	455.78	883.968	849.181	738.275	760.865	617.897	767.55	676.588	733.963	849.847	798.616	819.663	769.334	protein YqhJ && -	-
b4064	ghxP	4.16251	5.60977	2.99393	4.6082	39.1048	41.9642	39.819	38.5716	100.604	141.548	78.6257	83.9529	115.319	106.788	104.236	123.387	guanine/hypoxanthine transporter GhxP && PF00860:Permease family	-
b0495	ybbA	4.73556	8.20904	8.00124	13.5831	15.7996	8.2981	11.7538	12.1135	14.1591	10.6647	10.0802	9.6349	21.7696	23.2995	22.4687	32.747	putative ABC transporter ATP-binding protein YbbA && PF00005:ABC transporter	ABC_tran
b1787	yeaK	218.003	187.028	184.127	193.894	154.181	147.398	161.131	139.643	171.152	160.5	170.095	146.61	156.548	176.214	155.129	150.333	mischarged aminoacyl-tRNA deacylase && PF04073:Aminoacyl-tRNA editing domain	-
b3220	yhcG	9.17686	7.99945	10.6061	10.226	18.3704	14.2141	15.1353	15.3876	12.0403	14.8462	13.7604	11.3769	18.061	15.8383	16.8668	15.5008	DUF1016 domain-containing protein YhcG && PF06250:Protein of unknown function (DUF1016)	-
b0704	ybfC	5.96703	4.80568	5.10543	5.68446	4.32787	2.81289	3.23805	1.25142	5.15182	6.55802	5.86516	4.02886	8.88378	4.16701	6.54975	7.15755	uncharacterized protein YbfC && -	-
b1176	minC	293.845	306.058	310.568	317.31	316.868	357.067	322.531	353.922	313.009	319.884	317.365	302.001	345.164	346.308	330.816	319.049	Z-ring positioning protein MinC && PF03775:Septum formation inhibitor MinC, C-terminal domain|PF05209:Septum formation inhibitor MinC, N-terminal domain	-
b4251	bdcR	25.8912	26.8553	31.028	37.0925	35.3006	28.7919	38.0634	34.8249	28.7351	24.417	28.1409	25.2432	17.6444	14.4299	22.1188	18.054	putative transcriptional regulator BdcR && PF00440:Bacterial regulatory proteins, tetR family	TetR_N
b2216	rcsD	111.476	109.832	114.495	116.611	144.248	135.495	134.646	131.383	141.787	151.033	143.072	144.586	136.045	132.593	133.062	121.581	RcsD phosphotransferase && PF02518:Histidine kinase-, DNA gyrase B-, and HSP90-like ATPase|PF16359:RcsD-ABL domain|PF01627:Hpt domain	Hpt
b2990	hybG	191.826	205.136	206.473	244.117	21.7958	17.1711	36.1354	13.3686	28.7462	28.2232	22.0574	35.8057	37.3622	47.28	31.7168	46.3454	hydrogenase maturation factor HybG && -	-
b4135	yjdC	185.875	168.685	171.215	142.881	106.213	118.457	100.535	90.4022	289.002	357.713	375.191	322.938	325.072	282.198	314.105	331.484	putative DNA-binding transcriptional regulator YjdC && -	-
b2631	rnlB	186.041	200.115	195.136	197.196	164.459	162.346	140.783	122.72	127.289	148.719	111.053	117.292	203.867	194.046	192.998	175.789	antitoxin RnlB && PF15933:Antitoxin to bacterial toxin RNase LS or RnlA	-
b0196	rcsF	540.396	473.847	497.391	504.022	407.493	447.794	397.62	436.206	465.858	424.571	548.935	571.694	341.073	322.812	328.663	304.798	sensor lipoprotein RcsF && PF16358:RcsF lipoprotein	-
b3424	glpG	149.658	134.179	133.073	121.807	296.858	292.629	277.353	298.715	212.024	186.229	194.111	228.068	134.909	155.96	151.194	134.941	rhomboid protease GlpG && PF01694:Rhomboid family|PF12122:Cytoplasmic N-terminal domain of rhomboid serine protease	Rhomboid
b1536	ydeI	1.50512	2.46003	0.411379	2.96807	6.27707	0	1.76115	1.21003	12.1422	30.4372	15.1906	10.9993	47.3444	38.1019	54.9883	49.2364	BOF family protein YdeI && PF04076:Bacterial OB fold (BOF) protein	-
b1233	ychJ	128.226	112.336	132.085	142.03	264.425	232.099	234.229	202.545	231.916	213.371	210.182	213.958	166.765	178.64	154.383	129.01	NTF2-like domain-containing protein YchJ && PF02810:SEC-C motif	SEC-C
b0368	tauD	3.47133	3.21507	4.36439	4.56358	2.31633	3.97282	5.14496	1.95351	4.73913	4.38741	4.06401	3.64667	9.12239	7.3937	6.99415	12.8605	taurine dioxygenase && PF02668:Taurine catabolism dioxygenase TauD, TfdA family	-
b1613	manA	301.416	268.553	268.904	245.655	143.902	146.792	169.306	164.579	190.557	198.092	218.998	195.965	180.548	153.236	165.752	165.432	mannose-6-phosphate isomerase && PF01238:Phosphomannose isomerase type I	-
b2970	yghF	7.57209	10.1921	8.44071	5.33517	2.72448	7.15461	8.57058	13.8461	1.10562	0.600493	0.599387	1.35628	1.06411	0.725789	0.576669	0.936271	putative type II secretion system C-type protein YghF && PF11356:Type IV pilus biogenesis	-
b3556	cspA	6043.58	5741.73	6094.96	6059.21	117215	45308.6	42650.1	45816	5062.26	3519.75	4709.77	5818.18	3411.77	4655.36	3538.87	2490.02	cold shock protein CspA && -	-
b3678	yidJ	2.27658	3.55913	2.81357	3.81703	4.29311	1.78865	5.40487	1.43235	4.66819	4.40362	3.75616	4.4305	5.4388	6.01368	5.4303	6.70995	putative sulfatase/phosphatase YidJ && PF16347:Domain of unknown function (DUF4976)|PF00884:Sulfatase	Sulfatase
b3539	yhjV	33.0169	35.2159	30.1229	27.6125	106.084	107.142	111.547	102.436	31.1661	30.9155	28.3476	34.4085	27.5888	24.356	21.5047	17.7781	putative transporter YhjV && -	-
b1992	cobS	2.78266	2.16575	1.30381	5.22603	1.65786	1.91559	2.17067	0.958751	6.6605	2.61263	3.53058	5.26542	9.6552	6.80134	9.26391	13.6307	cobalamin 5'-phosphate synthase && PF02654:Cobalamin-5-phosphate synthase	-
b1780	yeaD	205.192	209.926	238.763	286.304	53.7977	70.2534	87.5919	68.2414	136.873	132.459	140.984	139.054	60.2781	65.8123	74.1479	64.8027	putative aldose 1-epimerase YeaD && PF01263:Aldose 1-epimerase	Aldose_epim
b3281	aroE	35.0286	43.6767	39.283	49.2153	40.9642	30.888	40.0011	49.0637	32.4938	34.8704	39.0704	29.1942	41.9859	84.3556	60.3116	87.6734	shikimate dehydrogenase && PF08501:Shikimate dehydrogenase substrate binding domain|PF01488:Shikimate / quinate 5-dehydrogenase	-
b2924	mscS	273.773	266.494	294.427	286.457	395.963	455.41	453.919	440.745	928.113	941.594	882.934	861.501	789.182	583.874	722.873	677.598	small conductance mechanosensitive channel MscS && PF05552:Conserved TM helix|PF00924:Mechanosensitive ion channel	-
b0421	ispA	364.274	338.198	345.799	325.31	410.874	395.888	387.338	408.965	339.333	325.461	330.201	353.773	278.834	308.89	271.386	270.821	geranyl diphosphate/farnesyl diphosphate synthase && PF00348:Polyprenyl synthetase	-
b4817	ynhH	304.099	232.195	314.224	266.522	161.929	174.495	207.048	169.488	110.12	109.65	118.786	105.99	92.3977	78.9084	84.6817	86.6771	protein YnhH && -	-
b0634	mrdB	132.865	126.242	139.012	126.345	227.184	232.411	215.993	226.875	86.4076	83.6952	103.414	106.927	109.086	97.3311	102.5	88.9168	peptidoglycan glycosyltransferase MrdB && PF01098:Cell cycle protein	-
b2188	lapC	200.614	187.758	174.709	137.481	324.996	270.513	266.215	273.145	125.899	112.758	123.127	129.946	121.774	121.918	111.464	104.188	lipopolysaccharide signal transducer LapC && PF11893:Domain of unknown function (DUF3413)|PF00884:Sulfatase	Sulfatase
b1908	yecA	19.5395	46.9363	28.8873	48.0669	37.0404	29.6916	17.667	28.918	30.0378	35.4724	32.2697	33.2642	49.1558	57.837	53.6848	80.1609	putative iron-binding protein YecA && PF02810:SEC-C motif|PF03695:Uncharacterised protein family (UPF0149)	SEC-C
b2740	ygbN	4.2251	5.43008	9.2384	5.12725	3.43376	3.26282	3.21136	2.61286	5.24382	2.84805	4.98584	3.66165	4.57243	5.97676	5.10194	4.95298	putative transporter YgbN && PF02447:GntP family permease	-
b0740	tolB	528.726	582.716	601.675	657.751	789.862	860.3	757.617	806.175	942.083	904.191	941.424	906.836	878.705	961.611	908.519	973.726	Tol-Pal system periplasmic protein TolB && PF07676:WD40-like Beta Propeller Repeat|PF04052:TolB amino-terminal domain	PD40
b1815	pdeD	3.97672	2.92234	3.84211	2.67479	2.46843	2.67392	2.7414	3.42008	4.13209	7.48082	3.43483	5.40679	8.76401	8.00838	8.30653	6.92542	putative c-di-GMP phosphodiesterase PdeD && PF12792:CSS motif domain associated with EAL|PF00563:EAL domain	EAL
b4385	yjjJ	45.2961	44.033	45.5158	47.8723	82.4148	78.9102	75.6912	78.3642	59.6622	62.0767	51.2729	57.1982	43.9396	37.7569	44.0905	33.7796	toxin YjjJ && PF07805:HipA-like N-terminal domain|PF07804:HipA-like C-terminal domain	HipA_C
b3228	sspB	801.751	822.16	769.728	643.604	1006.57	1014.17	990.945	967.314	702.809	599.893	744.678	770.908	448.346	448.745	427.168	442.388	ClpXP protease specificity-enhancing factor && PF04386:Stringent starvation protein B	-
b1056	yceI	26.957	16.7846	30.0328	19.1258	67.2398	60.6204	52.0702	56.9658	102.919	126.939	90.7921	96.858	111.015	101.656	94.2314	85.1983	protein YceI && PF04264:YceI-like domain	-
b2550	yphH	22.4171	23.3466	23.9665	26.5941	16.7352	19.8442	18.7428	18.1215	16.4473	13.9004	17.6997	16.8574	14.4983	12.0221	12.2665	10.2508	putative DNA-binding transcriptional regulator%2C NAGC-like && PF00480:ROK family	ROK
b4445	omrB	14.4272	25.5453	15.7729	7.90278	21.0588	23.8981	28.1355	23.1971	96.2433	85.7021	59.6989	46.1266	58.8809	30.2252	38.5243	46.9106	small regulatory RNA OmrB && -	-
b2104	thiM	7.68443	6.3309	9.42575	11.9914	23.7622	25.7403	23.6851	23.8072	10.0025	9.28595	11.0469	6.67721	18.209	14.921	13.6493	18.6151	hydroxyethylthiazole kinase && PF02110:Hydroxyethylthiazole kinase family	-
b3944	yijF	3.82857	1.82512	4.18568	1.88746	6.38677	4.03576	6.71973	0.769483	5.64262	5.80671	2.3184	4.37169	5.14493	6.3499	3.60138	3.39512	DUF1287 domain-containing protein YijF && PF06940:Domain of unknown function (DUF1287)	-
b0253	ykfA	6.50392	9.88424	6.73634	7.0503	19.9864	11.5467	13.8854	11.5583	9.77147	9.17212	8.15332	9.38092	17.7188	14.4625	15.2897	19.2927	putative GTP-binding protein YkfA && PF01926:50S ribosome-binding GTPase	-
b2145	yeiS	71.4746	89.9652	77.4679	82.0835	64.7558	74.9714	58.639	83.2196	53.5307	46.1029	48.2566	50.6569	34.8379	17.2116	34.4019	25.7416	DUF2542 domain-containing protein YeiS && -	-
b2521	sseA	99.1101	122.277	96.8886	127.92	63.276	46.1168	50.1782	55.3673	42.9547	61.6826	65.9087	55.2476	53.7305	61.4001	63.9029	81.9819	3-mercaptopyruvate sulfurtransferase && PF00581:Rhodanese-like domain	Rhodanese
b1490	dosC	7.37789	7.22355	6.66327	7.77821	13.5563	9.27461	12.5114	9.45579	32.3805	57.8414	35.569	31.9399	72.2919	61.4539	69.4073	63.8036	diguanylate cyclase DosC && PF00990:Diguanylate cyclase, GGDEF domain|PF11563:Protoglobin	GGDEF
b1559	ydfT	3.92772	3.85175	4.72349	4.81933	2.62086	1.65611	3.06389	3.78917	5.60594	4.16996	3.96407	2.33215	4.84809	6.03433	5.91143	9.59772	putative antitermination protein Q && PF03589:Antitermination protein	-
b2594	rluD	150.14	152.755	142.72	146.781	388.013	325.972	341.951	359.443	177.547	168.728	167.473	166.068	157.016	162.641	161.521	154.114	23S rRNA pseudouridine(1911/1915/1917) synthase && PF01479:S4 domain|PF00849:RNA pseudouridylate synthase	S4
b0571	cusR	42.5907	37.2205	41.3635	41.8755	55.1804	47.9233	55.3166	51.4474	42.9319	39.7853	40.323	49.9657	50.9612	43.6328	40.4111	48.5691	DNA-binding transcriptional activator CusR && PF00486:Transcriptional regulatory protein, C terminal|PF00072:Response regulator receiver domain	Response_reg
b0223	yafJ	197.171	171.622	178.513	172.639	197.865	207.377	195.564	196.903	217.229	227.205	218.119	199.11	192.59	181.663	175.095	169.84	putative glutamine amidotransferase YafJ && PF13230:Glutamine amidotransferases class-II	-
b2621	ssrA	64761.4	66400.9	73546.1	67214.6	49025.2	53759.5	44949.8	53888.7	52448.7	46013.5	62381.9	55738.5	46327.1	37303	53021.5	56020.3	tmRNA && -	-
b3268	yhdW	0.721359	0.314403	1.1041	0.885111	1.92538	0.695219	0.450168	1.6238	9.13192	7.58555	14.9102	18.3189	26.3097	21.5606	22.4842	9.78015	- && PF00497:Bacterial extracellular solute-binding proteins, family 3	-
b2619	ratA	302.267	255.379	329.106	285.567	292.2	360.034	338.569	334.473	224.704	208.141	190.236	206.451	165.41	151.548	162.856	141.492	ribosome association toxin RatA && PF03364:Polyketide cyclase / dehydrase and lipid transport	-
b4148	gdx	40.9224	31.4156	46.2646	46.0548	225.744	155.181	122.61	126.362	81.3781	91.2183	67.2082	65.8434	101.838	83.4598	99.5652	76.2443	guanidinium exporter && PF00893:Small Multidrug Resistance protein	-
b4253	yjgL	12.9546	14.4708	11.4907	13.8532	8.01909	7.85233	8.89794	6.94315	11.4266	8.15579	5.52585	7.51714	6.35849	6.25875	7.08064	6.16546	protein YjgL && -	-
b0437	clpP	1038.23	1013.53	1082.48	1056.37	1282.86	1245.34	1301.82	1210.57	1264.74	1192.83	1312.99	1294.35	857.736	826.486	878.457	833.707	ATP-dependent Clp protease proteolytic subunit && PF00574:Clp protease	-
b4196	ulaD	33.8462	29.7017	27.8145	22.895	7.95771	12.0408	4.96152	4.7481	7.612	8.95759	5.68561	9.75269	10.8536	10.6283	12.4622	14.1455	3-keto-L-gulonate-6-phosphate decarboxylase UlaD && PF00215:Orotidine 5'-phosphate decarboxylase / HUMPS family	-
b0604	dsbG	63.5462	62.5545	76.8321	59.3375	46.2335	55.0905	62.3877	69.0711	83.0447	108.489	97.5002	87.8867	105.15	102.578	102.455	100.961	protein sulfenic acid reductase and chaperone DsbG && PF13098:Thioredoxin-like domain	-
b1985	yeeO	2.24876	1.6662	2.85188	2.60157	1.9507	1.40873	0.84201	2.16944	3.01424	3.81993	3.55869	2.13638	9.59859	10.0505	7.8608	12.8336	FMN/FAD exporter && PF01554:MatE	MatE
b0198	metI	34.1432	38.4351	37.0807	33.2932	127.116	173.519	186.968	189.053	94.0119	106.541	93.291	79.9357	154.675	140.851	137.663	150.074	L-methionine/D-methionine ABC transporter membrane subunit && PF00528:Binding-protein-dependent transport system inner membrane component	BPD_transp_1
b3981	secE	1418.32	1440.95	1436.52	1265	3779.35	4160.54	3952.13	3983.89	1647.02	1315.72	1658.2	1765.61	1261.34	1246.76	1266.89	1176.59	Sec translocon subunit SecE && PF00584:SecE/Sec61-gamma subunits of protein translocation complex	-
b1161	ycgX	14.9704	26.2585	23.5522	24.001	26.1917	29.0318	24.4952	15.2643	7.25071	5.53788	6.48581	8.33859	15.7016	10.4544	13.1182	10.6492	DUF1398 domain-containing protein YcgX && PF07166:Protein of unknown function (DUF1398)	-
b1426	ydcH	74.2679	80.9239	92.692	74.3072	27.4099	26.9204	24.6092	27.4757	10.6042	14.62	7.95986	17.411	15.7016	11.9333	10.2109	13.9879	DUF465 domain-containing protein YdcH && -	-
b3207	yrbL	237.587	221.97	242.891	273.339	654.719	613.252	622.883	629.171	543.352	554.156	464.011	462.875	776.149	632.178	738.142	736.593	protein kinase-like domain-containing protein YrbL && PF10707:PhoP regulatory network protein YrbL	-
b2457	eutM	24.1434	26.3072	21.9962	35.2668	10.0689	5.45356	3.92365	1.61748	4.99411	3.56007	4.06115	3.21631	5.20715	7.72764	9.52387	6.34372	putative ethanolamine catabolic microcompartment shell protein EutM && -	-
b2340	sixA	132.969	122.009	147.7	118.405	326.381	397.721	326.128	360.569	185.422	178.443	142.491	170.941	266.781	242.237	215.829	230.014	phosphohistidine phosphatase SixA && PF00300:Histidine phosphatase superfamily (branch 1)	-
b2320	pdxB	197.562	223.77	208.595	229.688	220.219	261.819	270.076	276.039	302.015	273.665	312.094	312.229	229.827	237.783	243.17	234.669	erythronate-4-phosphate dehydrogenase && PF02826:D-isomer specific 2-hydroxyacid dehydrogenase, NAD binding domain|PF00389:D-isomer specific 2-hydroxyacid dehydrogenase, catalytic domain|PF11890:Domain of unknown function (DUF3410)	2-Hacid_dh_C
b3354	yheU	87.7818	66.9543	76.7758	69.2413	81.1032	71.5853	94.8127	72.7425	69.5584	56.6685	85.0505	71.552	59.1497	55.6429	51.1419	56.9522	PF06794 family protein YheU && -	-
b3340	fusA	5578.76	5688.82	5532.09	5141.33	19068.1	19131.1	19580.1	19687.9	6966.04	5461.72	6571.28	6978.38	4605.01	4969.04	4612.45	4165.06	elongation factor G && PF03144:Elongation factor Tu domain 2|PF03764:Elongation factor G, domain IV|PF14492:Elongation Factor G, domain II|PF00009:Elongation factor Tu GTP binding domain|PF00679:Elongation factor G C-terminus	GTP_EFTU
b2795	ppnN	346.242	394.979	344.545	345.045	111.868	88.3571	103.778	113.572	222.123	244.166	250.604	217.819	236.386	294.753	242.631	306.572	nucleotide 5'-monophosphate nucleosidase && PF11892:Domain of unknown function (DUF3412)|PF03641:Possible lysine decarboxylase|PF14793:Domain of unknown function (DUF4478)	-
b3618	htrL	184.417	188.55	190.313	190.783	258.477	241.063	240.391	224.468	172.41	164.858	160.171	154.765	93.4683	97.4921	101.752	90.3453	protein HtrL && PF09612:Bacterial protein of unknown function (HtrL_YibB)	-
b4520	ymgF	25.6593	19.8656	23.6233	17.7542	22.5287	34.1657	26.3369	27.1427	13.4089	20.4826	14.7203	21.589	11.2922	7.54479	7.54015	6.38717	inner membrane protein YmgF && -	-
b2839	lysR	32.8619	29.6097	26.4272	30.4629	28.2005	27.7883	26.867	35.0559	23.53	19.8086	22.1958	27.5655	17.1107	14.012	15.8778	12.7027	DNA-binding transcriptional dual regulator LysR && PF03466:LysR substrate binding domain|PF00126:Bacterial regulatory helix-turn-helix protein, lysR family	LysR_substrate
b4444	omrA	0	0	1.83718	4.41837	2.80328	10.1221	5.24343	10.8077	58.3971	66.2658	39.347	39.9115	32.1168	51.6347	62.0051	39.7383	small regulatory RNA OmrA && -	-
b3208	mtgA	65.5209	76.0347	60.7656	75.9144	29.7786	32.0132	32.9135	27.7236	44.8134	38.5601	36.1961	41.693	45.0693	45.0475	43.0378	51.1674	peptidoglycan glycosyltransferase MtgA && PF00912:Transglycosylase	-
b1461	pptA	53.0846	64.0395	37.9998	58.1564	28.4641	41.8728	30.5643	44.7089	70.5899	51.1189	54.5964	87.1704	54.8548	55.6066	50.3181	45.8293	tautomerase PptA && -	-
[truncated: 2,657 more rows]
